# Supplementary material for: The Congenital Heart Disease Genetic Network Study: Cohort description
Source: PLoS One. 2018 Jan 19;13(1):e0191319. doi: 10.1371/journal.pone.0191319 (PMC5774789; doi:10.1371/journal.pone.0191319)
Supplement: S1 Dataset — (XLSX) [file pone.0191319.s006.xlsx]

## Sheet: PCGC_Descriptive_Data
id	FOLIC	Composite	MOM_BMI_CAT	Sub_Race_Ethn	SMK_TRI1	EPILEPSY	PARITY	PREGEST_DIAB	MOM_ED_LEV	GENETIC_DIAGNOSIS	GENDER	BRTH_WT_CAT	GEST_DIABETE	ALCOHOL	ASCERTAINMENT	GR_REPEAT	BEHAVIORAL	DEV_DELAY	LEARN_DIS	MENTAL_RE	SEIZURE	SPEECH	ADD_ADHD	ANXIETY	AUTISM	DEPRESS_C	OCD	OTHER_PSYCH_DIS	EXTRACARDIAC_MALF	CHD_Type	CHD_Phenotype	SUB_AGE	SUB_BIRTH_COUNTRY	MOM_B_AGE	DAD_B_AGE	syndromic
1		No	2: Normal	Hispanic		0:No		No	6:At least college degree		M	4: Normal Birth Weight	0:No		>1	0:No	0:No	0:No	0:No	0:No	0:No	0:No	0:No	0:No	0:No	0:No	0:No	0:No	0:No	CTD	D-transposition of the great arteries	28	3: Other	30	42	0
2		No	2: Normal	Non-Hispanic White		0:No		No	6:At least college degree		F	4: Normal Birth Weight	0:No		>1	0:No	0:No	0:No	0:No	0:No	0:No	0:No	0:No	1:Yes	0:No	1:Yes	0:No	0:No	1:Yes	LVOT	Hypoplastic left heart syndrome	18	1: US	29	23	0
3	Yes	No	3: Overweight	Hispanic	No	0:No	1	No	5:Partial college		M	4: Normal Birth Weight	0:No	Yes	<=1														1:Yes	CTD	Interrupted aortic arch	0	1: US	25	30	0
4	Yes	No	3: Overweight	Non-Hispanic White	No	0:No	>=2	No	6:At least college degree		M	4: Normal Birth Weight	0:No	No	<=1														1:Yes	CTD	D-transposition of the great arteries	0	1: US	39	44	0
5		Yes		Non-Hispanic White		0:No		No	4:High school	DGS/VCFS/22q11.2 deletion	M	3: Low Birth Weight	0:No		>1	0:No		1:Yes	1:Yes	0:No	0:No	0:No	0:No	0:No	0:No	0:No	0:No	0:No	1:Yes	CTD		13	3: Other	26	28	1
6		No		Non-Hispanic White		0:No		No	5:Partial college		M	5: High Birth Weight	0:No		>1	0:No	0:No	0:No	0:No	0:No	0:No	0:No	0:No	0:No	0:No	0:No	0:No	0:No	0:No	LVOT	Aortic stenosis	11	3: Other	31	37	0
7		No	2: Normal	Non-Hispanic White		0:No		No	6:At least college degree		M	4: Normal Birth Weight	0:No		>1	0:No	0:No	0:No	0:No	0:No	0:No	0:No	0:No	0:No	0:No	0:No	0:No	0:No	0:No	LVOT	Aortic stenosis	15	1: US	28	28	0
8		No	2: Normal	Non-Hispanic White		0:No		No	4:High school		M	4: Normal Birth Weight	0:No		>1	0:No	0:No	0:No	0:No	0:No	0:No	0:No	0:No	0:No	0:No	0:No	0:No	0:No	0:No	Other	Complex	35	1: US	28	28	0
9		Yes	4: Obese	Non-Hispanic White		0:No		No	6:At least college degree	Trisomy 21	F	4: Normal Birth Weight	0:No		>1		0:No	1:Yes	1:Yes	1:Yes	0:No	1:Yes	0:No	0:No	0:No	0:No	0:No	0:No	1:Yes	AVCD		4	1: US	36	36	1
10	No	No	2: Normal	Hispanic	Yes	0:No	1	No	5:Partial college		M	4: Normal Birth Weight	0:No	Yes	<=1														0:No	LVOT	Hypoplastic left heart syndrome	0	1: US	22	26	0
11		Yes	2: Normal	Non-Hispanic White		0:No		No	5:Partial college	Trisomy 21	F	4: Normal Birth Weight	0:No		>1	0:No	0:No	1:Yes	1:Yes	1:Yes	0:No	1:Yes	0:No	1:Yes	1:Yes	0:No	0:No	0:No	1:Yes	CTD		10	1: US	30	37	1
12		No	2: Normal	Non-Hispanic White		0:No		No	6:At least college degree		F	4: Normal Birth Weight	0:No		>1	0:No	0:No	0:No	0:No	0:No		0:No	0:No	0:No	0:No	0:No	0:No	0:No	1:Yes	ASD	Secundum ASD	15	1: US	31	31	0
13	Yes	No	2: Normal	Hispanic	No	0:No	>=2	No	6:At least college degree	Trisomy 21	M	4: Normal Birth Weight	0:No	No	<=1														1:Yes	AVCD		0	1: US	40	44	1
14		No		Hispanic		0:No		No	6:At least college degree		M	4: Normal Birth Weight	0:No		>1		0:No	0:No	0:No	0:No	0:No	0:No	0:No	0:No	0:No	0:No	0:No	0:No	1:Yes	LVOT	Hypoplastic left heart syndrome	1	1: US	19	28	0
15		Yes	3: Overweight	Non-Hispanic White		0:No		Yes	6:At least college degree		F	4: Normal Birth Weight	1:Yes		>1	0:No	0:No	0:No	1:Yes	0:No	0:No	0:No	0:No	0:No	0:No	0:No	0:No	0:No	0:No	CTD	Ventricular septal defect	17	1: US	29	35	0
16		No	3: Overweight	Non-Hispanic White		0:No		No	4:High school		F	3: Low Birth Weight	0:No		>1	0:No	0:No	0:No	0:No	0:No	0:No	0:No	0:No	0:No	0:No	0:No	0:No	0:No	0:No	RVOT	Pulmonary valve stenosis	11	1: US	35	36	0
17		Yes	2: Normal	Non-Hispanic White		0:No		No	5:Partial college		M	4: Normal Birth Weight	0:No		>1	0:No	1:Yes	0:No	1:Yes	0:No	0:No	0:No	0:No	1:Yes	0:No	0:No	0:No	0:No	1:Yes	LVOT	LVOT - Other	11	1: US	30	32	0
18		No	2: Normal	Non-Hispanic White		0:No		No	5:Partial college		M	4: Normal Birth Weight	0:No		>1	0:No	0:No	0:No	0:No	0:No	0:No	0:No	0:No	0:No	0:No	0:No	0:No	0:No	0:No	LVOT	Aortic stenosis	11	1: US	28	30	0
19		No	2: Normal	Non-Hispanic White		0:No		No	4:High school		M	4: Normal Birth Weight	0:No		>1	1:Yes	0:No	0:No	0:No	0:No	0:No	0:No	1:Yes	0:No	0:No	0:No	0:No	0:No	0:No	CTD	Tetralogy of Fallot	20	1: US	18		0
20	No	No		Non-Hispanic White	No	0:No	1	No	6:At least college degree		M	4: Normal Birth Weight	0:No	No	<=1														0:No	CTD	Double outlet right ventricle	0	1: US	23	24	0
21		No		Non-Hispanic White							M				>1		0:No	0:No	0:No	0:No	0:No	0:No	0:No	0:No	0:No	0:No	0:No	0:No	1:Yes	LVOT	Coarctation of the aorta	1	1: US			0
22		No		Non-Hispanic White						Trisomy 21	M	4: Normal Birth Weight			<=1														1:Yes	CTD		0	1: US			1
23	Yes	No	4: Obese	Hispanic	Yes	0:No	>=2	No	5:Partial college		M	4: Normal Birth Weight	0:No	Yes	<=1														0:No	CTD	D-transposition of the great arteries	0	1: US	25	25	0
24		Yes		Non-Hispanic White		0:No		No	5:Partial college		F	4: Normal Birth Weight	0:No		>1		0:No	1:Yes	0:No	0:No	0:No	0:No	0:No	0:No	0:No	0:No	0:No	0:No	0:No	Lat	Heterotaxy	4	1: US	35	31	0
25	Yes	No	2: Normal	Non-Hispanic White	No	0:No	1	No	6:At least college degree		F	4: Normal Birth Weight	0:No	No	<=1														0:No	CTD	D-transposition of the great arteries	0	1: US	31	34	0
26		Yes	2: Normal	Non-Hispanic White		0:No		No	5:Partial college	DGS/VCFS/22q11.2 deletion	M	4: Normal Birth Weight	0:No		>1	0:No	0:No	1:Yes	1:Yes	1:Yes	0:No	0:No	0:No	1:Yes	0:No	1:Yes	1:Yes		1:Yes	CTD		34	1: US	26	26	1
27		Yes		Non-Hispanic White							M	4: Normal Birth Weight			>1	1:Yes	0:No	0:No	1:Yes	0:No	0:No	0:No	0:No	0:No	0:No	0:No	0:No	0:No	0:No	AVCD	Primum ASD	24	1: US			0
28	Yes	No	3: Overweight	Hispanic	Yes	0:No	1	No	3:Less than High School		M	4: Normal Birth Weight	0:No	No	<=1														0:No	CTD	D-transposition of the great arteries	0	1: US	21	22	0
29	Yes	No		Hispanic	No	0:No	1	No	6:At least college degree		F	4: Normal Birth Weight	0:No	No	<=1														0:No	LVOT	Hypoplastic left heart syndrome	0	3: Other	36	41	0
30		No		Non-Hispanic White		0:No		No	4:High school		M		0:No		>1	1:Yes	0:No	0:No	0:No	0:No	0:No	0:No	0:No	0:No	0:No	0:No	0:No	0:No	0:No	ASD	Secundum ASD	78	1: US	23	22	0
31		Yes		Non-Hispanic White							M				>1	1:Yes	1:Yes	1:Yes	1:Yes	1:Yes	0:No	0:No	0:No	0:No	0:No	0:No	0:No	0:No	0:No	CTD	D-transposition of the great arteries	22	1: US			0
32		No	2: Normal	Non-Hispanic White		0:No		No	5:Partial college		M	4: Normal Birth Weight	0:No		>1	0:No	0:No	0:No	0:No	0:No	0:No	0:No	0:No	0:No	0:No	0:No	0:No	0:No	0:No	Lat	Heterotaxy	24	1: US	29	31	0
33	No	No	3: Overweight	Non-Hispanic White	No	0:No	1	No	5:Partial college		M	4: Normal Birth Weight	0:No	No	<=1														1:Yes	CTD	Double outlet right ventricle	0	1: US	35	32	0
34	No	No	4: Obese	Non-Hispanic White	No	0:No	>=2	No	3:Less than High School		F	4: Normal Birth Weight	0:No	No	<=1														0:No	RVOT	Pulmonary valve stenosis	0	1: US	27	25	0
35	Yes	No	2: Normal	Non-Hispanic Black	No	0:No	1	No	5:Partial college	GATA4 (deletion)	M	4: Normal Birth Weight	0:No	Yes	<=1														1:Yes	AVCD		0	1: US	29	30	1
36		No		Non-Hispanic Black					4:High school		F				>1	0:No	0:No	0:No	0:No	0:No	0:No	1:Yes	0:No	0:No	0:No	0:No	0:No	0:No	0:No	AVCD	Transitional AVCD	21	1: US	24		0
37		No	2: Normal	Non-Hispanic Asian		0:No		No	4:High school		M	4: Normal Birth Weight	0:No		>1		0:No	0:No	0:No	0:No	0:No	0:No	0:No	0:No	0:No	0:No	0:No	0:No	0:No	CTD	Ventricular septal defect	5	1: US	22	30	0
38		No		Hispanic		0:No		No	6:At least college degree		F		1:Yes		>1	0:No	0:No	0:No	0:No	0:No	0:No	1:Yes	0:No	0:No	0:No	0:No	0:No	0:No	0:No	ASD	Secundum ASD	22	1: US	26		0
39		Yes	2: Normal	Non-Hispanic Other		0:No		No	6:At least college degree	Noonan	M	4: Normal Birth Weight	0:No		>1		0:No	1:Yes	0:No	0:No	0:No	0:No	0:No	0:No	0:No	0:No	0:No	0:No	1:Yes	Other		1	1: US	33	36	1
40		No	3: Overweight	Non-Hispanic White		1:Yes		No	5:Partial college		M	4: Normal Birth Weight	1:Yes		>1	0:No	0:No	0:No	0:No	0:No	0:No	0:No	0:No	0:No	0:No	0:No	0:No	0:No	0:No	CTD	Tetralogy of Fallot	13	1: US	28	31	0
41		No	2: Normal	Non-Hispanic White		0:No		No	6:At least college degree		F	4: Normal Birth Weight	0:No		>1		0:No	0:No	0:No	0:No	0:No	0:No	0:No	0:No	0:No	0:No	0:No	0:No	0:No	ASD	Sinus venosus ASD	3	1: US	26	26	0
42		No		Hispanic					4:High school		M	4: Normal Birth Weight			>1	0:No	0:No	0:No	0:No	0:No	0:No	0:No	0:No	0:No	0:No	0:No	0:No	0:No	0:No	CTD	Tetralogy of Fallot	28	3: Other	26	28	0
43		No		Non-Hispanic White		0:No		No	4:High school		F		0:No		>1	0:No	0:No	0:No	0:No	0:No	0:No	0:No	0:No	0:No	0:No	0:No	0:No	0:No	0:No	Other	Ebstein/abnormal TV	49	1: US	36		0
44		No	4: Obese	Hispanic		0:No		No	4:High school		M	4: Normal Birth Weight	0:No		>1	0:No	0:No	0:No	0:No	0:No	0:No	0:No	0:No	0:No	0:No	0:No	0:No	0:No	0:No	RVOT	Pulmonary valve stenosis	16	1: US	21	25	0
45		No	2: Normal	Hispanic		0:No		Yes	4:High school		F	4: Normal Birth Weight	1:Yes		>1	0:No	0:No	0:No	0:No	0:No	0:No	0:No	0:No	0:No	0:No	0:No	0:No	0:No	0:No	CTD	D-transposition of the great arteries	7	1: US	21	26	0
46		Yes	4: Obese	Hispanic		0:No		No	4:High school		M	4: Normal Birth Weight	0:No		>1	1:Yes	0:No	0:No	1:Yes	0:No	0:No	0:No	0:No	0:No	0:No	0:No	0:No	0:No	0:No	LVOT	Aortic stenosis	15	1: US	18	19	0
47		No		Non-Hispanic Other		0:No		No	4:High school		F	3: Low Birth Weight	0:No		>1	1:Yes	0:No	0:No	0:No	0:No	0:No	0:No	0:No	0:No	0:No	0:No	0:No	0:No	0:No	AVCD	Complete AVCD	22	1: US	21		0
48		No	4: Obese	Non-Hispanic White		0:No		No	4:High school		M	4: Normal Birth Weight	1:Yes		>1	0:No	0:No	0:No	0:No	0:No	0:No	0:No	0:No	0:No	0:No	0:No	0:No	0:No	0:No	LVOT	Aortic stenosis	31	1: US	28	28	0
49	Yes	No	2: Normal	Non-Hispanic White	No	0:No	1	No	5:Partial college		M	4: Normal Birth Weight	0:No	No	<=1														1:Yes	LVOT	LVOT - Other	0	1: US	30	40	0
50		Yes	4: Obese	Non-Hispanic White		0:No		No	4:High school		F	5: High Birth Weight	0:No		>1	0:No	0:No	0:No	1:Yes	0:No	0:No	0:No		0:No	0:No	0:No	0:No	0:No	0:No	LVOT	Coarctation of the aorta	18	1: US	27	34	0
51		Yes	2: Normal	Non-Hispanic White		0:No		No	6:At least college degree	CHARGE	F	4: Normal Birth Weight	0:No		>1		0:No	1:Yes	1:Yes	1:Yes	0:No	1:Yes	0:No	0:No	0:No	0:No	0:No	0:No	1:Yes	AVCD		2	1: US	32	32	1
52	Yes	No	2: Normal	Hispanic	No	0:No	1	No			F	4: Normal Birth Weight	0:No	No	<=1														0:No	CTD	Ventricular septal defect	0	1: US	28		0
53		Yes	4: Obese	Non-Hispanic White		0:No		No	6:At least college degree	Kabuki	M	4: Normal Birth Weight	1:Yes		>1	0:No	0:No	1:Yes	0:No	0:No	0:No	1:Yes	0:No	0:No	0:No	0:No	0:No	0:No	1:Yes	LVOT		7	1: US	36	40	1
54	Yes	No	3: Overweight	Non-Hispanic Asian	No	0:No	>=2	No	6:At least college degree		M	4: Normal Birth Weight	1:Yes	No	<=1														1:Yes	CTD	Tetralogy of Fallot	0	1: US	42	48	0
55		No	2: Normal	Non-Hispanic White		0:No		No	4:High school		M	4: Normal Birth Weight	0:No		>1	0:No	0:No	0:No	0:No	0:No	0:No	0:No	0:No	0:No	0:No	0:No	0:No	0:No	0:No	CTD	D-transposition of the great arteries	23	1: US	24	25	0
56	Yes	No	2: Normal	Hispanic	No	0:No	1	No	4:High school	GJA1	F	4: Normal Birth Weight		Yes	<=1														1:Yes	CTD		0	1: US	21	38	1
57		No	2: Normal	Non-Hispanic White		0:No		No	6:At least college degree		F	5: High Birth Weight	0:No		>1	0:No	0:No	0:No	0:No	0:No	0:No	0:No	0:No	0:No	0:No	0:No	0:No	0:No	1:Yes	AVCD	Primum ASD	11	1: US	31	33	0
58	No	No	3: Overweight	Hispanic	Yes	0:No	>=2	No	3:Less than High School		M	4: Normal Birth Weight	0:No	No	<=1														0:No	CTD	Tetralogy of Fallot	0	1: US	18	22	0
59	Yes	No	4: Obese	Hispanic	No	0:No	>=2	No	4:High school		F	4: Normal Birth Weight	0:No	No	<=1														1:Yes	Lat	Heterotaxy	0	1: US	31	28	0
60		No	2: Normal	Non-Hispanic Asian		0:No		No	4:High school		M		0:No		>1	0:No	0:No	0:No	0:No	0:No	0:No	0:No	0:No	0:No	0:No	0:No	0:No	0:No	1:Yes	RVOT	Pulmonary valve atresia	23	1: US	29	32	0
61	Yes	No	4: Obese	Hispanic	No	0:No	>=2	No	4:High school	Trisomy 21	F	4: Normal Birth Weight	0:No	Yes	<=1														1:Yes	CTD		0	1: US	28	26	1
62		Yes		Non-Hispanic White		0:No		No	6:At least college degree		F	4: Normal Birth Weight	0:No		>1	1:Yes	0:No	1:Yes	1:Yes	0:No	0:No	0:No	0:No	0:No	0:No	0:No	0:No	0:No	0:No	Other	Complex	12	1: US	31	36	0
63		No		Non-Hispanic White	No	0:No	>=2	No	6:At least college degree		M	4: Normal Birth Weight	0:No	No	<=1														1:Yes	Lat	Heterotaxy	0	1: US	30	43	0
64		No		Non-Hispanic Black		0:No		No	4:High school		F				>1	0:No	0:No	0:No	0:No	0:No	0:No	0:No	0:No	0:No	0:No	0:No	0:No	0:No	0:No	CTD	Ventricular septal defect	28	1: US			0
65		No		Non-Hispanic Asian		0:No		No	6:At least college degree		F	4: Normal Birth Weight	0:No		>1		0:No	0:No	0:No	0:No	0:No	0:No	0:No	0:No	0:No	0:No	0:No	0:No	0:No	AVCD	Primum ASD	6	3: Other	23		0
66		Yes	2: Normal	Hispanic		0:No		No	4:High school		M	4: Normal Birth Weight	0:No		>1	0:No	0:No	1:Yes	1:Yes	1:Yes	0:No	1:Yes	1:Yes	1:Yes	0:No	0:No	0:No	0:No	0:No	Lat	Heterotaxy	10	1: US	36		0
67		Yes	2: Normal	Non-Hispanic White		0:No		No	5:Partial college		F	4: Normal Birth Weight	0:No		>1		0:No	1:Yes	1:Yes	1:Yes	1:Yes	1:Yes	1:Yes	1:Yes	0:No	0:No	0:No	0:No	1:Yes	LVOT	Hypoplastic left heart syndrome	5	1: US	26	26	0
68		Yes		Hispanic		0:No		No	5:Partial college	Trisomy 21	F	4: Normal Birth Weight	0:No		>1		0:No	1:Yes	1:Yes	1:Yes	0:No	1:Yes	0:No	0:No	0:No	0:No	0:No	0:No	1:Yes	CTD		3	1: US	22	24	1
69	Yes	No	2: Normal	Non-Hispanic White	No	0:No	>=2	No	6:At least college degree		F	4: Normal Birth Weight	0:No	Yes	<=1														1:Yes	CTD	D-transposition of the great arteries	0	1: US	33	27	0
70		No	4: Obese	Non-Hispanic White	No	0:No	1	No	6:At least college degree		M	4: Normal Birth Weight	0:No	No	<=1														0:No	RVOT	Pulmonary valve atresia	0	1: US	26	27	0
71		No	2: Normal	Non-Hispanic Other		0:No		No	5:Partial college		F	3: Low Birth Weight	0:No		>1	0:No	0:No	0:No	0:No	0:No	0:No	0:No	0:No	0:No	0:No	0:No	0:No	0:No	0:No	ASD	Secundum ASD	8	1: US	20		0
72	No	No	2: Normal	Non-Hispanic White	Yes	0:No	1	No	6:At least college degree	Trisomy 21	F	4: Normal Birth Weight	0:No	No	<=1														1:Yes	CTD		0	1: US	38		1
73	Yes	No	2: Normal	Non-Hispanic White	No	0:No	1	No	6:At least college degree		M	4: Normal Birth Weight	0:No	Yes	<=1														1:Yes	Lat	Heterotaxy	0	1: US	29	30	0
74		No		Non-Hispanic White		0:No		Yes	6:At least college degree		F	4: Normal Birth Weight	0:No		>1	0:No	0:No	0:No	0:No	0:No	0:No	0:No	0:No	0:No	0:No	0:No	0:No	0:No	0:No	Lat	Heterotaxy	31	1: US	32	32	0
75		No	3: Overweight	Hispanic		0:No		No	5:Partial college		M	4: Normal Birth Weight	1:Yes		>1		0:No	0:No	0:No	0:No	0:No	0:No	0:No	0:No	0:No	0:No	0:No	0:No	1:Yes	LVOT	Aortic stenosis	1	1: US	24	24	0
76		No	2: Normal	Non-Hispanic White		0:No		No	6:At least college degree		F	3: Low Birth Weight	0:No		>1		0:No	0:No	0:No	0:No	0:No	0:No	0:No	0:No	0:No	0:No	0:No	0:No	1:Yes	ASD	Secundum ASD	5	1: US	32	32	0
77	Yes	No	3: Overweight	Hispanic	No	0:No	1	No	6:At least college degree		F	4: Normal Birth Weight	0:No	No	<=1														0:No	LVOT	Hypoplastic left heart syndrome	0	1: US	20	21	0
78	Yes	No		Non-Hispanic White	No	0:No	>=2	No	6:At least college degree		F	4: Normal Birth Weight	0:No	No	<=1														1:Yes	Lat	Heterotaxy	0	3: Other	30	30	0
79		No	2: Normal	Non-Hispanic White		0:No		No	6:At least college degree		M	4: Normal Birth Weight	0:No		>1		0:No	0:No	0:No	0:No	0:No	0:No	0:No	0:No	0:No	0:No	0:No	0:No	0:No	LVOT	Hypoplastic left heart syndrome	1	1: US	27	49	0
80		No	2: Normal	Non-Hispanic White		0:No		No	5:Partial college		M	3: Low Birth Weight	0:No		>1	0:No	0:No	0:No	0:No	0:No	0:No	0:No	0:No	0:No	0:No	0:No	0:No	0:No	0:No	ASD	Secundum ASD	14	1: US	24	24	0
81	Yes	No	2: Normal	Non-Hispanic Other	No	0:No	>=2	No	5:Partial college		M	4: Normal Birth Weight	0:No	Yes	<=1														1:Yes	Lat	Heterotaxy	0	1: US	29	34	0
82	Yes	No	4: Obese	Hispanic	No	0:No	>=2	No	5:Partial college		F	4: Normal Birth Weight	1:Yes	No	<=1														1:Yes	Other	Total anomalous pulmonary venous return	0	1: US	35	29	0
83	Yes	No	2: Normal	Non-Hispanic White	No	0:No	1	No	5:Partial college	Trisomy 21	M	4: Normal Birth Weight	0:No	No	<=1														1:Yes	AVCD		0	1: US	38	36	1
84		No	2: Normal	Non-Hispanic White		0:No		No	6:At least college degree		M	4: Normal Birth Weight	0:No		>1		0:No	0:No	0:No	0:No	0:No	0:No	0:No	0:No	0:No	0:No	0:No	0:No	1:Yes	ASD	Secundum ASD	3	1: US	29	28	0
85		No	2: Normal	Non-Hispanic Asian		0:No		No	4:High school		M	4: Normal Birth Weight	0:No		>1	0:No	0:No	0:No	0:No	0:No	0:No	0:No	0:No	0:No	0:No	0:No	0:No	0:No	0:No	LVOT	Aortic stenosis	12	1: US	34	34	0
86	No	No	2: Normal	Hispanic	No	0:No	1	No	5:Partial college		M	4: Normal Birth Weight	0:No	Yes	<=1														0:No	CTD	Ventricular septal defect	0	1: US	20	20	0
87	Yes	No	3: Overweight	Hispanic	No	0:No	>=2	No	3:Less than High School		F	4: Normal Birth Weight	0:No	No	<=1														0:No	CTD	Tetralogy of Fallot	0	1: US	24	19	0
88		No		Non-Hispanic White		0:No			6:At least college degree		F	4: Normal Birth Weight	1:Yes		>1		0:No	0:No	0:No	0:No	0:No	0:No	0:No	0:No	0:No	0:No	0:No	0:No	0:No	LVOT	LVOT - Other	1	1: US	28	28	0
89		No	2: Normal	Non-Hispanic White		1:Yes		No	4:High school		F	4: Normal Birth Weight	0:No		>1	0:No	0:No	0:No	0:No	0:No	0:No	0:No	0:No	0:No	0:No	0:No	0:No	0:No	0:No	Other	Ebstein/abnormal TV	22	1: US	23	25	0
90		No	2: Normal	Non-Hispanic White		0:No		No	6:At least college degree		M	4: Normal Birth Weight	0:No		>1	0:No	0:No	0:No	0:No	0:No	0:No	0:No	0:No	0:No	0:No	0:No	0:No	0:No	0:No	LVOT	Bicuspid aortic valve, non-stenotic	16	1: US	29	33	0
91		No		Non-Hispanic White		0:No		No	4:High school		M		0:No		>1	0:No	0:No	0:No	0:No	0:No	0:No	0:No	0:No	0:No	0:No	0:No	0:No	0:No	0:No	LVOT	Aortic stenosis	46	1: US	24	25	0
92		No	1: Underweight	Non-Hispanic White		0:No		No	6:At least college degree		M	5: High Birth Weight	0:No		>1		0:No	0:No	0:No	0:No	0:No	0:No	0:No	0:No	0:No	0:No	0:No	0:No	0:No	CTD	CTD - Other	4	1: US	21	24	0
93		No	2: Normal	Hispanic		0:No		No	5:Partial college		M	3: Low Birth Weight	0:No		>1		0:No	0:No	0:No	0:No	0:No	0:No	0:No	0:No	0:No	0:No	0:No	0:No	1:Yes	RVOT	Tricuspid valve atresia	2	1: US	22	28	0
94		No		Non-Hispanic White		0:No		No	6:At least college degree	VACTERL	F	3: Low Birth Weight	0:No		>1	0:No	0:No	0:No	0:No	0:No	0:No	0:No	0:No	0:No	0:No	0:No	0:No	0:No	1:Yes	CTD		8	1: US	26	29	1
95		Yes	4: Obese	Hispanic		0:No		No	6:At least college degree		M	4: Normal Birth Weight	0:No		>1		0:No	1:Yes	1:Yes	0:No	0:No	1:Yes	1:Yes	0:No	1:Yes	0:No	0:No	0:No	0:No	CTD	Ventricular septal defect	5	1: US	36	39	0
96	Yes	No	2: Normal	Non-Hispanic Asian	No	0:No	1	No	6:At least college degree		F	4: Normal Birth Weight	0:No	No	<=1														0:No	CTD	Ventricular septal defect	0	3: Other	32	31	0
97	Yes	No	3: Overweight	Non-Hispanic White	No	0:No	1	Yes	6:At least college degree		F	4: Normal Birth Weight	1:Yes	No	<=1														1:Yes	CTD	Truncus arteriosus	0	1: US	29	31	0
98		Yes	2: Normal	Non-Hispanic Other		0:No		No	4:High school		M	4: Normal Birth Weight	0:No		>1	0:No	0:No	1:Yes	0:No	0:No	0:No	0:No	0:No	0:No	0:No	0:No	0:No	0:No	1:Yes	Lat	Heterotaxy	16	1: US	23	27	0
99	No	No	3: Overweight	Non-Hispanic White	Yes	0:No	>=2	No	4:High school		M	4: Normal Birth Weight	1:Yes	No	<=1														1:Yes	LVOT	Hypoplastic left heart syndrome	0	1: US	30	32	0
100	Yes	No	3: Overweight	Non-Hispanic White	No	0:No	1	No	6:At least college degree		M	4: Normal Birth Weight	0:No	No	<=1														1:Yes	CTD	Interrupted aortic arch	0	1: US	30	32	0
101	Yes	No	2: Normal	Non-Hispanic White	No	0:No	>=2	No	6:At least college degree		F	4: Normal Birth Weight	0:No	No	<=1														0:No	CTD	D-transposition of the great arteries	0	1: US	32	34	0
102	Yes	No	2: Normal	Non-Hispanic White	No	0:No	1	No	6:At least college degree		M	4: Normal Birth Weight	0:No	No	<=1														0:No	LVOT	Aortic stenosis	0	1: US	28	31	0
103		No	2: Normal	Hispanic		0:No		No	6:At least college degree	DGS/VCFS/22q11.2 deletion	M	4: Normal Birth Weight	0:No		>1		0:No	0:No	0:No	0:No	0:No	1:Yes	0:No	0:No	0:No	0:No	0:No	0:No	1:Yes	CTD		4	1: US	27	35	1
104		No	2: Normal	Non-Hispanic White		0:No		No	6:At least college degree		M	5: High Birth Weight	0:No		>1	0:No	0:No	0:No	0:No	0:No	0:No	0:No	0:No	1:Yes	0:No	1:Yes	0:No	0:No	0:No	CTD	D-transposition of the great arteries	25	1: US	35	36	0
105		No		Non-Hispanic White		0:No		No	4:High school		F	4: Normal Birth Weight	0:No		>1	0:No	0:No	0:No	0:No	0:No	0:No	0:No	0:No	1:Yes	0:No	1:Yes	0:No	0:No	0:No	Other	Patent ductus arteriosus	41	1: US	31	32	0
106		No	2: Normal	Hispanic		0:No		No	4:High school		M	3: Low Birth Weight	0:No		>1		0:No	0:No	0:No	0:No	0:No	0:No	0:No	0:No	0:No	0:No	0:No	0:No	0:No	CTD	Ventricular septal defect	2	1: US	30	36	0
107		Yes	2: Normal	Non-Hispanic White		0:No		No	6:At least college degree		M	4: Normal Birth Weight	0:No		>1	0:No	0:No	0:No	1:Yes	0:No	0:No	0:No	0:No	0:No	0:No	0:No	0:No	0:No	0:No	LVOT	Hypoplastic left heart syndrome	23	1: US	27	25	0
108		No	2: Normal	Non-Hispanic White		0:No		No	6:At least college degree		M	4: Normal Birth Weight	0:No		>1	0:No	0:No	0:No	0:No	0:No	0:No	0:No	0:No	0:No	0:No	0:No	0:No	0:No	1:Yes	LVOT	Coarctation of the aorta	6	1: US	44	52	0
109	No	No	2: Normal	Non-Hispanic White	No	0:No	>=2	No	6:At least college degree	DGS/VCFS/22q11.2 deletion	M	4: Normal Birth Weight	0:No	No	<=1														1:Yes	CTD		0	1: US	30	34	1
110	Yes	No	3: Overweight	Non-Hispanic White	Yes	0:No	>=2	No	4:High school		F	4: Normal Birth Weight	1:Yes	No	<=1														0:No	LVOT	Aortic stenosis	0	1: US	31	31	0
111		Yes	2: Normal	Non-Hispanic White		0:No		No	3:Less than High School	Trisomy 21	F	3: Low Birth Weight	0:No		>1		0:No	0:No	0:No	1:Yes	0:No	0:No	0:No	0:No	0:No	0:No	0:No	0:No	1:Yes	AVCD		1	1: US	24	26	1
112	Yes	No		Non-Hispanic Black	No	0:No	1	No	6:At least college degree		F	3: Low Birth Weight	0:No	No	<=1														1:Yes	CTD	Truncus arteriosus	0	1: US	41	41	0
113		Yes	2: Normal	Non-Hispanic Black		0:No		No	6:At least college degree		M	3: Low Birth Weight	0:No		>1	0:No	0:No	0:No	1:Yes	0:No	0:No	0:No	0:No	0:No	0:No	0:No	0:No	0:No	1:Yes	Lat	Heterotaxy	17	1: US	27	29	0
114		Yes	2: Normal	Non-Hispanic White		0:No		No	6:At least college degree		M	4: Normal Birth Weight	0:No		>1	0:No	0:No	1:Yes	1:Yes	0:No	0:No	0:No	0:No	0:No	0:No	0:No	0:No	0:No	1:Yes	LVOT	Hypoplastic left heart syndrome	11	1: US	40	36	0
115		No	2: Normal	Non-Hispanic White		0:No		No	4:High school		M	4: Normal Birth Weight	0:No		>1	0:No	0:No	0:No	0:No	0:No	0:No	0:No	0:No	0:No	0:No	0:No	0:No	0:No	0:No	CTD	Tetralogy of Fallot	45	1: US	24	52	0
116		Yes	2: Normal	Non-Hispanic White		0:No		No	6:At least college degree		M	4: Normal Birth Weight	0:No		>1	0:No	0:No	0:No	1:Yes	0:No	0:No	0:No	0:No	0:No	0:No	0:No	0:No	1:Yes	0:No	CTD	Ventricular septal defect	13	1: US	32	35	0
117		Yes	1: Underweight	Non-Hispanic White		0:No		No	5:Partial college		F		0:No		>1	1:Yes	0:No	0:No	1:Yes	0:No	0:No	0:No	0:No	0:No	0:No	0:No	0:No	0:No	0:No	RVOT	Pulmonary valve atresia	17	1: US	26	26	0
118		No		Non-Hispanic Asian					3:Less than High School		F				>1	0:No	0:No	0:No	0:No	0:No	0:No	0:No	0:No	0:No	0:No	0:No	0:No	0:No	0:No	CTD	Ventricular septal defect	29	3: Other	20	28	0
119		No	2: Normal	Non-Hispanic White		0:No		No	4:High school		F	3: Low Birth Weight	0:No		>1	0:No	0:No	0:No	0:No	0:No	0:No	0:No	0:No	1:Yes	0:No	1:Yes	1:Yes	0:No	0:No	RVOT	Pulmonary valve stenosis	46	1: US	15	19	0
120		Yes	2: Normal	Non-Hispanic White				No	5:Partial college		F	4: Normal Birth Weight	0:No		>1		0:No	1:Yes	0:No	0:No	0:No	0:No	0:No	0:No	0:No	0:No	0:No	0:No	0:No	LVOT	Hypoplastic left heart syndrome	3	1: US	27	30	0
121		No	2: Normal	Non-Hispanic White		0:No		No	4:High school		M	4: Normal Birth Weight	0:No		>1	1:Yes	0:No	0:No	0:No	0:No	0:No	0:No	0:No	0:No	0:No	1:Yes	0:No	0:No	1:Yes	ASD	Secundum ASD	63	1: US	21	20	0
122		Yes	2: Normal	Hispanic		0:No		No	5:Partial college	Trisomy 21	M	4: Normal Birth Weight	0:No		>1			1:Yes	1:Yes	1:Yes	0:No	1:Yes							1:Yes	AVCD		9	3: Other	39	43	1
123		Yes	1: Underweight	Non-Hispanic White		0:No		No	6:At least college degree		F	4: Normal Birth Weight	0:No		>1	0:No	1:Yes	0:No	1:Yes	0:No	0:No	1:Yes	1:Yes	1:Yes	0:No	1:Yes	0:No	1:Yes	1:Yes	Lat	Heterotaxy	25	1: US	26	28	0
124		Yes	2: Normal	Non-Hispanic White		0:No		No	5:Partial college		M	4: Normal Birth Weight	0:No		>1	1:Yes	0:No	1:Yes	1:Yes		1:Yes	1:Yes	0:No	0:No	0:No	0:No	0:No	0:No	1:Yes	CTD	D-transposition of the great arteries	14	1: US	37	38	0
125		Yes	2: Normal	Non-Hispanic White		0:No		No	6:At least college degree	Trisomy 21	F	3: Low Birth Weight	0:No		>1	0:No	0:No	1:Yes	1:Yes	1:Yes	0:No	1:Yes	0:No	1:Yes	0:No	0:No	0:No	0:No	1:Yes	AVCD		11	1: US	26	26	1
126	No	No	2: Normal	Non-Hispanic Other	No	0:No	>=2	No	6:At least college degree		M	3: Low Birth Weight	0:No	No	<=1														0:No	Other	Total anomalous pulmonary venous return	0	1: US	25	25	0
127	No	No	4: Obese	Non-Hispanic White	No	0:No	>=2	No	6:At least college degree		M	5: High Birth Weight	1:Yes	No	<=1														1:Yes	CTD	Double outlet right ventricle	0	1: US	34	34	0
128		No		Hispanic		0:No		No	5:Partial college	VACTERL	M	4: Normal Birth Weight	0:No		>1		0:No	0:No	0:No	0:No	0:No	1:Yes	0:No	0:No	0:No	0:No	0:No	0:No	1:Yes	Lat		3	1: US	27	34	1
129		No		Non-Hispanic White					5:Partial college		M				>1	0:No	0:No	0:No	0:No	0:No	0:No	0:No	0:No	0:No	0:No	0:No	0:No	0:No	0:No	LVOT	Hypoplastic left heart syndrome	21	1: US			0
130		No	2: Normal	Non-Hispanic White		0:No		No	6:At least college degree		M	4: Normal Birth Weight	0:No		>1		0:No	0:No	0:No	0:No	0:No	0:No	0:No	0:No	0:No	0:No	0:No	0:No	0:No	AVCD	Primum ASD	3	1: US	28	27	0
131		No	2: Normal	Non-Hispanic White		0:No		No	6:At least college degree		M	3: Low Birth Weight	0:No		>1	0:No	0:No	0:No	0:No	0:No	0:No	0:No	0:No	1:Yes	0:No	0:No	0:No	0:No	0:No	CTD	Tetralogy of Fallot	49	1: US	23	24	0
132		No	3: Overweight	Non-Hispanic White		0:No		No	3:Less than High School		F	4: Normal Birth Weight	0:No		>1		0:No	0:No		0:No	0:No	0:No	0:No	0:No	0:No	0:No	0:No	0:No	0:No	CTD	Tetralogy of Fallot	5	1: US	19	21	0
133	No	No	3: Overweight	Non-Hispanic White	No	0:No	1	No	6:At least college degree		F	4: Normal Birth Weight	0:No	No	<=1														0:No	CTD	Tetralogy of Fallot	0	1: US	26	26	0
134		Yes		Non-Hispanic White							F				>1	1:Yes	0:No	1:Yes	1:Yes	0:No	0:No	0:No	0:No	0:No	0:No	0:No	0:No	0:No	0:No	Lat	Heterotaxy	22	1: US			0
135	Yes	No	1: Underweight	Hispanic	No	1:Yes	>=2	No	6:At least college degree	Trisomy 21	M	3: Low Birth Weight	0:No	No	<=1														1:Yes	CTD		0	1: US	39	53	1
136		No	3: Overweight	Non-Hispanic White		0:No		No	6:At least college degree		M		0:No		>1	1:Yes	0:No	0:No	0:No	0:No	1:Yes	0:No	0:No	0:No	0:No	0:No	0:No	0:No	0:No	CTD	Tetralogy of Fallot	19	1: US	26	27	0
137		No	2: Normal	Non-Hispanic White		0:No		No	6:At least college degree		F	3: Low Birth Weight	0:No		>1	0:No	0:No	0:No	0:No	0:No	0:No	0:No	0:No	0:No	0:No	0:No	0:No	0:No	0:No	CTD	CTD - Other	11	1: US	35	39	0
138		No	2: Normal	Non-Hispanic Asian		0:No		No	6:At least college degree		F		0:No		>1	0:No	0:No	0:No	0:No	0:No	0:No	0:No	0:No	0:No	0:No	0:No	0:No	0:No	0:No	CTD	Truncus arteriosus	19	2: UK	23	31	0
139		Yes	4: Obese	Hispanic		0:No		No			M	4: Normal Birth Weight	1:Yes		>1		1:Yes	1:Yes	1:Yes	0:No	0:No	1:Yes	0:No	0:No	0:No	0:No	0:No	0:No	1:Yes	Lat	Heterotaxy	3	1: US		26	0
140		Yes	1: Underweight	Non-Hispanic White				No	3:Less than High School		F	3: Low Birth Weight	0:No		>1	1:Yes	0:No	1:Yes	1:Yes	0:No	0:No	1:Yes	0:No	1:Yes	0:No	1:Yes	0:No	0:No	1:Yes	CTD	D-transposition of the great arteries	30	1: US	30	39	0
141		No	2: Normal	Hispanic		0:No		No	4:High school		F	4: Normal Birth Weight	0:No		>1	0:No	0:No	0:No	0:No	0:No	0:No	0:No	0:No	1:Yes	0:No	1:Yes	1:Yes	0:No	0:No	CTD	Ventricular septal defect	36	1: US	17	18	0
142	No	No	2: Normal	Non-Hispanic Black	No	0:No	1	No	4:High school		M	4: Normal Birth Weight	0:No	No	<=1														1:Yes	CTD	Ventricular septal defect	0	1: US	18	20	0
143		No	2: Normal	Non-Hispanic White		0:No		No	6:At least college degree		M	4: Normal Birth Weight	0:No		>1		0:No	0:No	0:No	0:No	0:No	0:No	0:No	0:No	0:No	0:No	0:No	0:No	0:No	LVOT	Hypoplastic left heart syndrome	4	1: US	29	34	0
144		No	2: Normal	Non-Hispanic Asian		0:No		No	6:At least college degree		M	3: Low Birth Weight	0:No		>1		0:No	0:No	0:No	0:No	0:No	0:No	0:No	0:No	0:No	0:No	0:No	0:No	0:No	Other	Partial anomalous pulmonary venous return	4	1: US	40		0
145	Yes	No	4: Obese	Non-Hispanic White	No	0:No	>=2	No	6:At least college degree		F	4: Normal Birth Weight	0:No	No	<=1														1:Yes	CTD	Tetralogy of Fallot	0	1: US	33	38	0
146		Yes	2: Normal	Non-Hispanic White		0:No		No	6:At least college degree		M	4: Normal Birth Weight	1:Yes		>1	0:No	0:No	1:Yes	1:Yes	0:No	0:No	0:No	1:Yes	1:Yes	0:No	0:No	0:No	0:No	0:No	CTD	Tetralogy of Fallot	13	1: US	40	40	0
147		Yes	2: Normal	Non-Hispanic White		0:No		No			F		0:No		>1	0:No	0:No	0:No	1:Yes	0:No	0:No	0:No	0:No	0:No	0:No	0:No	1:Yes	0:No	0:No	CTD	D-transposition of the great arteries	16	1: US	25	28	0
148	No	No	2: Normal	Non-Hispanic White	No	0:No	1	No	6:At least college degree		M	4: Normal Birth Weight	0:No	No	<=1														0:No	RVOT	Pulmonary valve atresia	0	1: US	28	28	0
149	Yes	No	4: Obese	Non-Hispanic White	No	0:No	>=2	No	6:At least college degree		M	4: Normal Birth Weight	0:No	No	<=1														0:No	LVOT	Hypoplastic left heart syndrome	0	1: US	36	42	0
150		No	3: Overweight	Non-Hispanic White		0:No		No	6:At least college degree		M	3: Low Birth Weight	0:No		>1	0:No	0:No	0:No	0:No	0:No	0:No	1:Yes	0:No	0:No	0:No	0:No	0:No	0:No	1:Yes	CTD	Ventricular septal defect	15	1: US	31	34	0
151		No	4: Obese	Non-Hispanic Other		0:No		No	4:High school		M	5: High Birth Weight	0:No		>1	1:Yes	0:No	0:No	0:No	0:No	0:No	0:No	0:No	0:No	0:No	0:No	0:No	0:No	0:No	CTD	Tetralogy of Fallot	52	1: US			0
152		No	3: Overweight	Non-Hispanic White		0:No		No	6:At least college degree		F	4: Normal Birth Weight	0:No		>1	0:No	0:No	0:No	0:No	0:No	0:No	0:No	0:No	0:No	0:No	0:No	0:No	0:No	0:No	CTD	Tetralogy of Fallot	14	1: US	33	44	0
153	Yes	No	4: Obese	Non-Hispanic White	No	0:No	1	No	5:Partial college		M	4: Normal Birth Weight	0:No	No	<=1														0:No	LVOT	Aortic stenosis	0	1: US	21	31	0
154	Yes	No	3: Overweight	Non-Hispanic White	No	0:No	>=2	No	6:At least college degree		F	4: Normal Birth Weight	0:No	No	<=1														1:Yes	Lat	Heterotaxy	0	1: US	31	31	0
155	No	No	2: Normal	Non-Hispanic White	No	0:No	1	No	5:Partial college		M	4: Normal Birth Weight	0:No	No	<=1														0:No	LVOT	Aortic stenosis	0	1: US	26	27	0
156		Yes	2: Normal	Non-Hispanic Asian		0:No		No	6:At least college degree		M	3: Low Birth Weight	0:No		>1		0:No	1:Yes	0:No	0:No	0:No	1:Yes	0:No	0:No	0:No	0:No	0:No	0:No	1:Yes	Lat	Heterotaxy	1	1: US	25	28	0
157	No	No	2: Normal	Non-Hispanic White	No	0:No	1	No	6:At least college degree		M	4: Normal Birth Weight	0:No	No	<=1														0:No	CTD	D-transposition of the great arteries	0	1: US	28	29	0
158	No	No	3: Overweight	Hispanic	No	0:No	1	No	4:High school		F	4: Normal Birth Weight	0:No	No	<=1														0:No	Other	Patent ductus arteriosus	0	1: US	22	39	0
159		Yes	3: Overweight	Non-Hispanic White		0:No		No	5:Partial college		M	4: Normal Birth Weight	0:No		>1		0:No	1:Yes	0:No	0:No	0:No	0:No	0:No	0:No	0:No	0:No	0:No	0:No	1:Yes	LVOT	Hypoplastic left heart syndrome	3	1: US	27	29	0
160		No	4: Obese	Non-Hispanic White		0:No		No	4:High school		F	4: Normal Birth Weight	0:No		>1	0:No	0:No	0:No	0:No	0:No	0:No	0:No	0:No	0:No	0:No	0:No	0:No	0:No	0:No	ASD	Secundum ASD	39	1: US	29	29	0
161	Yes	No	3: Overweight	Non-Hispanic White	No	0:No	1	No	5:Partial college		M	4: Normal Birth Weight	0:No	No	<=1														0:No	CTD	Tetralogy of Fallot	0	1: US	33	48	0
162	No	No	2: Normal	Non-Hispanic White	Yes	0:No	>=2	No	3:Less than High School		M	4: Normal Birth Weight	0:No	No	<=1														0:No	CTD	Tetralogy of Fallot	0	1: US	27	28	0
163		No	3: Overweight	Non-Hispanic White		0:No		No	6:At least college degree		M	4: Normal Birth Weight	0:No		>1		0:No	0:No	0:No	0:No	0:No	0:No	0:No	0:No	0:No	0:No	0:No	0:No	1:Yes	LVOT	Hypoplastic left heart syndrome	2	1: US	29	34	0
164		No		Non-Hispanic White					4:High school		M				>1	0:No	0:No	0:No	0:No	0:No	0:No	0:No	0:No	0:No	0:No	0:No	0:No	0:No	0:No	LVOT	Aortic stenosis	32	1: US	24	24	0
165	No	No	2: Normal	Non-Hispanic White	No	0:No	>=2	No	6:At least college degree		F	4: Normal Birth Weight	0:No	No	<=1														1:Yes	LVOT	Hypoplastic left heart syndrome	0	1: US	30	34	0
166		No		Non-Hispanic Other					6:At least college degree		M	4: Normal Birth Weight			>1	0:No	0:No	0:No	0:No	0:No	0:No	0:No	0:No	0:No	0:No	0:No	0:No	0:No	0:No	CTD	Double outlet right ventricle	34	1: US	26	30	0
167	No	No	4: Obese	Hispanic	Yes	0:No	>=2	No	4:High school		M	4: Normal Birth Weight	0:No	Yes	<=1														0:No	LVOT	Hypoplastic left heart syndrome	0	1: US	29	20	0
168		No	2: Normal	Non-Hispanic White		0:No		No	4:High school		M	4: Normal Birth Weight	0:No		>1	0:No	0:No	0:No	0:No	0:No	0:No	0:No	0:No	1:Yes	0:No	0:No	0:No	0:No	0:No	LVOT	Aortic stenosis	24	1: US	24	23	0
169	Yes	No	3: Overweight	Non-Hispanic White	No	0:No	1	No	5:Partial college		M	4: Normal Birth Weight	0:No	No	<=1														1:Yes	CTD	Tetralogy of Fallot	0	1: US	32	34	0
170		No	4: Obese	Non-Hispanic White		0:No		No	4:High school		F	4: Normal Birth Weight	0:No		>1	0:No	0:No	0:No	0:No	0:No	0:No	0:No	0:No	0:No	0:No	0:No	0:No	0:No	1:Yes	Lat	Heterotaxy	16	1: US	26	28	0
171		Yes	2: Normal	Non-Hispanic White		0:No		No	6:At least college degree		M	4: Normal Birth Weight	0:No		>1	0:No	0:No	0:No	1:Yes	0:No	0:No	0:No	1:Yes	0:No	0:No	0:No	0:No	0:No	0:No	LVOT	Hypoplastic left heart syndrome	16	1: US	27	28	0
172		Yes	1: Underweight	Hispanic		0:No		No	3:Less than High School		F	3: Low Birth Weight	0:No		>1	1:Yes	0:No	1:Yes		0:No	0:No	0:No		0:No	0:No	0:No	0:No	0:No	0:No	AVCD	Primum ASD	6	1: US	24	21	0
173		Yes	2: Normal	Non-Hispanic White		0:No		No	6:At least college degree		M	5: High Birth Weight	0:No		>1		0:No	1:Yes	0:No	0:No	0:No	0:No	0:No	0:No	0:No	0:No	0:No	0:No	0:No	LVOT	Hypoplastic left heart syndrome	5	3: Other	35	36	0
174		No	4: Obese	Non-Hispanic White		0:No		No	6:At least college degree		F	5: High Birth Weight	0:No		>1		0:No	0:No	0:No	0:No	0:No	0:No	0:No	0:No	0:No	0:No	0:No	0:No	1:Yes	ASD	Secundum ASD	2	1: US	33	36	0
175		Yes	2: Normal	Non-Hispanic White		0:No		No	6:At least college degree		F	3: Low Birth Weight	0:No		>1	0:No	0:No	1:Yes	0:No	0:No	0:No	1:Yes	0:No	0:No	0:No	0:No	0:No	0:No	1:Yes	CTD	CTD - Other	7	1: US	38	41	0
176	No	No	2: Normal	Non-Hispanic White	No	0:No	1	No	6:At least college degree		M	4: Normal Birth Weight	0:No	No	<=1														1:Yes	CTD	Aortic arch anomaly	0	1: US	27	28	0
177	Yes	No	3: Overweight	Non-Hispanic White	No	0:No	>=2	No	6:At least college degree		M	3: Low Birth Weight	0:No	No	<=1														1:Yes	Lat	Heterotaxy	0	1: US	29	30	0
178	Yes	No	2: Normal	Non-Hispanic White	No	0:No	>=2	No	5:Partial college		F	4: Normal Birth Weight	0:No	No	<=1														1:Yes	CTD	CTD - Other	0	1: US	41	42	0
179		No	2: Normal	Non-Hispanic White		0:No		No	4:High school		M		0:No		>1	0:No	0:No	0:No	0:No	0:No	0:No	0:No	0:No	0:No	0:No	0:No	0:No	0:No	0:No	CTD	Tetralogy of Fallot	38	1: US	34	32	0
180	Yes	No	2: Normal	Non-Hispanic White	No	0:No	>=2	No	6:At least college degree		M	4: Normal Birth Weight	0:No	No	<=1														0:No	LVOT	Coarctation of the aorta	0	1: US	32	37	0
181		No	4: Obese	Non-Hispanic White		0:No		No	6:At least college degree		M	4: Normal Birth Weight	0:No		>1		0:No	0:No	0:No	0:No	0:No	0:No	0:No	0:No	0:No	0:No	0:No	0:No	1:Yes	CTD	Tetralogy of Fallot	1	1: US	33	34	0
182		Yes		Hispanic		0:No		No	4:High school	DGS/VCFS/22q11.2 deletion	M	4: Normal Birth Weight	0:No		>1		0:No	1:Yes		0:No	0:No		0:No	0:No	0:No	0:No	0:No	0:No	1:Yes	CTD		4	1: US	37	40	1
183		No	2: Normal	Non-Hispanic Other		0:No		No	4:High school		M	3: Low Birth Weight	0:No		>1	0:No	0:No	0:No	0:No	0:No	0:No	0:No	0:No	0:No	0:No	0:No	0:No	0:No	0:No	RVOT	Pulmonary valve stenosis	21	1: US	19		0
184	No	No	3: Overweight	Non-Hispanic White	No	0:No	>=2	No	6:At least college degree	Trisomy 21	M	4: Normal Birth Weight	0:No	No	<=1														1:Yes	AVCD		0	1: US	35	34	1
185		Yes	2: Normal	Non-Hispanic White		0:No		No	4:High school		F	4: Normal Birth Weight	0:No		>1	1:Yes	1:Yes	1:Yes	1:Yes	0:No	0:No	1:Yes	1:Yes	1:Yes	0:No	1:Yes	1:Yes	0:No	0:No	Other	Other	16	1: US	32	33	0
186	Yes	No	2: Normal	Non-Hispanic White	No	0:No	1	No	6:At least college degree		F	4: Normal Birth Weight	0:No	No	<=1														0:No	CTD	Interrupted aortic arch	0	1: US	25	26	0
187		No		Non-Hispanic Black		0:No		No	4:High school		M		0:No		>1	0:No	0:No	0:No	0:No	0:No	0:No	0:No	0:No	0:No	0:No	0:No	0:No	0:No	0:No	CTD	Ventricular septal defect	21	1: US	17	21	0
188		No	3: Overweight	Non-Hispanic White		0:No		No	4:High school		F	3: Low Birth Weight	0:No		>1	0:No	0:No	0:No	0:No	0:No	0:No	0:No	0:No	0:No	0:No	0:No	0:No	0:No	0:No	CTD	Truncus arteriosus	43	1: US	26	30	0
189		No		Non-Hispanic Black		0:No		No	6:At least college degree		F	4: Normal Birth Weight	0:No		>1		0:No	0:No	0:No	0:No	0:No	0:No	0:No	0:No	0:No	0:No	0:No	0:No	1:Yes	Other	Other	1	1: US	21	40	0
190		Yes	2: Normal	Non-Hispanic White		0:No		No	6:At least college degree	DGS/VCFS/22q11.2 deletion	F	3: Low Birth Weight	0:No		>1	0:No	0:No	1:Yes	1:Yes	0:No	0:No	0:No	0:No	0:No	0:No	0:No	0:No	0:No	1:Yes	CTD		16	1: US	34	34	1
191	Yes	No	2: Normal	Non-Hispanic White	No	0:No	1	No	6:At least college degree		F	4: Normal Birth Weight	0:No	No	<=1														1:Yes	LVOT	Hypoplastic left heart syndrome	0	1: US	30	30	0
192		Yes	2: Normal	Non-Hispanic Black		0:No		No	3:Less than High School		F	5: High Birth Weight	0:No		>1	0:No	0:No	0:No	1:Yes	0:No	0:No	0:No	0:No	0:No	0:No	0:No	0:No	0:No	0:No	CTD	Tetralogy of Fallot	11	1: US	22	23	0
193	No	No	2: Normal	Non-Hispanic Asian	No	0:No	>=2	No	6:At least college degree	Trisomy 21	M	4: Normal Birth Weight	0:No	No	<=1														1:Yes	Other		0	1: US	44	43	1
194		Yes	3: Overweight	Hispanic		0:No		No	5:Partial college		M	4: Normal Birth Weight	0:No		>1	1:Yes	0:No	0:No	1:Yes	0:No	0:No	0:No	0:No	0:No	0:No	0:No	0:No	0:No	0:No	Lat	Heterotaxy	12	1: US	27	35	0
195	Yes	No	2: Normal	Non-Hispanic White	No	0:No	>=2	No	6:At least college degree		M	4: Normal Birth Weight	0:No	No	<=1														0:No	LVOT	Aortic stenosis	0	1: US	31	32	0
196		No	4: Obese	Hispanic		0:No		No	5:Partial college		F	5: High Birth Weight	0:No		>1	0:No	0:No	0:No	0:No	0:No	0:No	0:No	0:No	0:No	0:No	0:No	0:No	0:No	0:No	RVOT	Pulmonary valve stenosis	13	1: US	25	25	0
197		No	2: Normal	Non-Hispanic Other		0:No		No	4:High school		M	5: High Birth Weight	0:No		>1	0:No	0:No	0:No	0:No	0:No	0:No	0:No	1:Yes	0:No	0:No	0:No	0:No	0:No	1:Yes	RVOT	Pulmonary valve stenosis	41	1: US	28	32	0
198	Yes	No	2: Normal	Hispanic	No	0:No	>=2	No	4:High school	DGS/VCFS/22q11.2 deletion	M	4: Normal Birth Weight	1:Yes	No	<=1														1:Yes	CTD		0	1: US	38	29	1
199		Yes	2: Normal	Non-Hispanic White		0:No		No	5:Partial college		M	4: Normal Birth Weight	0:No		>1	1:Yes	0:No	1:Yes	0:No	0:No	0:No	0:No	0:No	0:No	0:No	0:No	0:No	0:No	0:No	CTD	Tetralogy of Fallot	37	1: US	31	32	0
200	Yes	No	1: Underweight	Non-Hispanic White	No	0:No	1	No	4:High school		F	4: Normal Birth Weight	0:No	No	<=1														0:No	CTD	D-transposition of the great arteries	0	1: US	24	35	0
201	Yes	No	3: Overweight	Non-Hispanic White	No	0:No	1	No	5:Partial college		M	4: Normal Birth Weight	0:No	No	<=1														0:No	CTD	CTD - Other	0	1: US	30		0
202		No		Non-Hispanic Asian							F	4: Normal Birth Weight			>1	0:No	0:No	0:No	0:No	0:No	0:No	1:Yes	1:Yes	0:No	0:No	0:No	0:No	0:No	0:No	CTD	Tetralogy of Fallot	7	3: Other			0
203	No	No	2: Normal	Non-Hispanic White	No		>=2	No	5:Partial college		F	4: Normal Birth Weight	0:No	No	<=1														0:No	LVOT	Aortic stenosis	0	1: US	30	30	0
204	Yes	No	2: Normal	Non-Hispanic Other	No	0:No	1	No	6:At least college degree		M	4: Normal Birth Weight	0:No	No	<=1														1:Yes	CTD	Ventricular septal defect	0	1: US	40	39	0
205		No	2: Normal	Non-Hispanic White		0:No		No	6:At least college degree		M		0:No		>1	0:No	0:No	0:No	0:No	0:No	0:No	0:No	0:No	0:No	0:No	0:No	0:No	0:No	0:No	LVOT	Coarctation of the aorta	26	1: US	28		0
206		No	2: Normal	Non-Hispanic Other		0:No		No	4:High school		M	4: Normal Birth Weight	0:No		>1	1:Yes	0:No	0:No	0:No	0:No	0:No	1:Yes	0:No	0:No	0:No	1:Yes	0:No	0:No	1:Yes	CTD	D-transposition of the great arteries	42	1: US	20	27	0
207		No	1: Underweight	Non-Hispanic White		0:No		No	5:Partial college		M		0:No		>1	0:No	0:No	0:No	0:No	0:No	0:No	0:No	0:No	0:No	0:No	0:No	0:No	0:No	1:Yes	CTD	Tetralogy of Fallot	60	1: US	29	30	0
208		No		Non-Hispanic White		0:No		No	3:Less than High School		M		0:No		>1	1:Yes	0:No	0:No	0:No	0:No	0:No	0:No	0:No	0:No	0:No	0:No	0:No	0:No	0:No	CTD	Tetralogy of Fallot	48	1: US	36	39	0
209	Yes	No	2: Normal	Non-Hispanic White	No	0:No	>=2	No	6:At least college degree		M	4: Normal Birth Weight	0:No	No	<=1														0:No	CTD	D-transposition of the great arteries	0	1: US	32	29	0
210		No	2: Normal	Non-Hispanic White		0:No		No	6:At least college degree		M	4: Normal Birth Weight	1:Yes		>1	0:No	0:No	0:No	0:No	0:No	0:No	0:No	0:No	1:Yes	0:No	0:No	0:No	0:No	0:No	CTD	Tetralogy of Fallot	7	1: US	30	28	0
211	No	No	4: Obese	Non-Hispanic White	No	0:No	1	No	3:Less than High School		F	4: Normal Birth Weight	0:No	No	<=1														1:Yes	LVOT	Hypoplastic left heart syndrome	0	1: US	18	19	0
212		No	2: Normal	Non-Hispanic Black		0:No		No	5:Partial college		M	4: Normal Birth Weight	0:No		>1		0:No	0:No	0:No	0:No	0:No	1:Yes	0:No	0:No	0:No	0:No	0:No	0:No	1:Yes	CTD	Tetralogy of Fallot	3	1: US	18	19	0
213	Yes	No	2: Normal	Hispanic	No	0:No	>=2	No	4:High school		F	4: Normal Birth Weight	0:No	No	<=1														1:Yes	LVOT	Hypoplastic left heart syndrome	0	1: US	26	26	0
214		No	2: Normal	Non-Hispanic White		0:No		No	4:High school		M	3: Low Birth Weight	0:No		>1	0:No	0:No	0:No	0:No	0:No	0:No	0:No	0:No	0:No	0:No	1:Yes	0:No	0:No	0:No	Other	Coronary artery anomaly	41	1: US	24	26	0
215		No	3: Overweight	Hispanic		0:No		No	3:Less than High School		F	5: High Birth Weight	0:No		>1		0:No	0:No	0:No	0:No	0:No	1:Yes	0:No	0:No	0:No	0:No	0:No	0:No	0:No	ASD	Secundum ASD	3	1: US	23	25	0
216		No	3: Overweight	Non-Hispanic White		0:No		No	5:Partial college		M	4: Normal Birth Weight	0:No		>1	1:Yes	0:No	0:No	0:No	0:No	0:No	0:No	1:Yes	1:Yes	0:No	1:Yes	0:No	0:No	0:No	LVOT	Aortic stenosis	7	1: US	25	27	0
217	Yes	No	3: Overweight	Non-Hispanic White	No	0:No	1	No	6:At least college degree		M	4: Normal Birth Weight	0:No	No	<=1														0:No	CTD	CTD - Other	0	1: US	25	28	0
218		No	2: Normal	Non-Hispanic White		0:No		No	6:At least college degree		M	4: Normal Birth Weight	0:No		>1		0:No	0:No	0:No	0:No	0:No	0:No	0:No	0:No	0:No	0:No	0:No	0:No	1:Yes	Other	Complex	2	1: US	28	30	0
219		No	2: Normal	Non-Hispanic White		0:No		No	6:At least college degree		M	4: Normal Birth Weight	0:No		>1		0:No	0:No	0:No	0:No	0:No	0:No	0:No	0:No	0:No	0:No	0:No	0:No	0:No	LVOT	Hypoplastic left heart syndrome	4	1: US	31	38	0
220		No	2: Normal	Non-Hispanic White		0:No		No	6:At least college degree		F	3: Low Birth Weight	0:No		>1	0:No	0:No	0:No	0:No	0:No	0:No	0:No	0:No	0:No	0:No	0:No	0:No	0:No	1:Yes	AVCD	Primum ASD	11	1: US	30	29	0
221	No	No	3: Overweight	Hispanic	No	0:No	1	No	6:At least college degree	DGS/VCFS/22q11.2 deletion	F	3: Low Birth Weight	0:No	No	<=1														1:Yes	CTD		0	3: Other	26	27	1
222		Yes	2: Normal	Hispanic		0:No		No	4:High school		F	4: Normal Birth Weight	0:No		>1	0:No	0:No	1:Yes	0:No	0:No	0:No	0:No	0:No	0:No	0:No	0:No	0:No	0:No	1:Yes	Lat	Heterotaxy	9	3: Other	15	19	0
223		No		Non-Hispanic White						VACTERL	F				>1	0:No	0:No	0:No	0:No	0:No	0:No	0:No	0:No	0:No	0:No	0:No	0:No	0:No	1:Yes	Other		8	1: US			1
224		No	4: Obese	Non-Hispanic White		0:No		No	5:Partial college		F	4: Normal Birth Weight	1:Yes		>1		0:No	0:No	0:No	0:No	0:No	0:No	0:No	0:No	0:No	0:No	0:No	0:No	1:Yes	LVOT	Coarctation of the aorta	1	1: US	32	39	0
225	No	No	3: Overweight	Non-Hispanic White	No	0:No	>=2	No	3:Less than High School		M	4: Normal Birth Weight	0:No	No	<=1														0:No	CTD	Double outlet right ventricle	0	1: US	24	24	0
226	No	No	3: Overweight	Non-Hispanic White	No	0:No	>=2	No	4:High school		F	4: Normal Birth Weight	0:No	Yes	<=1														1:Yes	Lat	Heterotaxy	0	1: US	23	26	0
227		Yes		Hispanic		0:No		No	4:High school		F	4: Normal Birth Weight	0:No		>1	1:Yes	0:No	1:Yes		0:No		0:No		1:Yes	0:No	0:No	0:No	0:No	0:No	LVOT	LVOT - Other	12	1: US	34	41	0
228		Yes	3: Overweight	Non-Hispanic White		0:No		No	6:At least college degree		M	4: Normal Birth Weight	0:No		>1		0:No	1:Yes		0:No	0:No	1:Yes	0:No	0:No	1:Yes	0:No	0:No	0:No	1:Yes	ASD	Secundum ASD	3	1: US	37	42	0
229	No	No	4: Obese	Non-Hispanic White	No	0:No	>=2	No	3:Less than High School		M	5: High Birth Weight	0:No	No	<=1														1:Yes	LVOT	LVOT - Other	0	1: US	39	43	0
230		No	2: Normal	Non-Hispanic Asian		0:No		No	6:At least college degree		F	4: Normal Birth Weight	0:No		>1	0:No	0:No	0:No	0:No	0:No	0:No	0:No	0:No	0:No	0:No	0:No	0:No	0:No	1:Yes	Lat	Heterotaxy	43	3: Other			0
231	Yes	No	2: Normal	Non-Hispanic White	No	0:No	1	No	5:Partial college		F	4: Normal Birth Weight	1:Yes	No	<=1														0:No	Other	Total anomalous pulmonary venous return	0	1: US	26	32	0
232		No		Non-Hispanic Asian							F				>1		0:No		0:No	0:No	0:No	0:No	0:No	0:No	0:No	0:No	0:No	0:No	1:Yes	ASD	NOS - not otherwise specified	3	3: Other			0
233		No	2: Normal	Non-Hispanic White		0:No		No	5:Partial college		M	4: Normal Birth Weight	1:Yes		>1	0:No	0:No	0:No	0:No	0:No	0:No	0:No	0:No	0:No	0:No	0:No	0:No	0:No	1:Yes	LVOT	Coarctation of the aorta	15	1: US	30	29	0
234	Yes	No	2: Normal	Non-Hispanic White	No	0:No	1	No	4:High school		M	4: Normal Birth Weight	0:No	No	<=1														0:No	RVOT	Pulmonary valve stenosis	0	1: US	23	23	0
235	No	No	3: Overweight	Non-Hispanic White	No	0:No	>=2	No	5:Partial college		F	4: Normal Birth Weight	0:No	No	<=1														0:No	AVCD	Transitional AVCD	0	1: US	25	28	0
236	Yes	No	2: Normal	Hispanic	Yes	0:No	>=2	No	4:High school		M	5: High Birth Weight	0:No	No	<=1														0:No	CTD	D-transposition of the great arteries	0	1: US	30		0
237	Yes	No	2: Normal	Non-Hispanic Other	No	0:No	1	No	3:Less than High School		M	4: Normal Birth Weight	0:No	No	<=1														0:No	CTD	Tetralogy of Fallot	0	1: US	20	23	0
238		No		Non-Hispanic White				No			M		0:No		>1		0:No	0:No	0:No	0:No	0:No	0:No	0:No	0:No	0:No	0:No	0:No	0:No	0:No	LVOT	Coarctation of the aorta	55				0
239		No	4: Obese	Non-Hispanic Other		0:No		Yes	4:High school		M	4: Normal Birth Weight	1:Yes		>1	0:No	0:No	0:No	0:No	0:No	0:No	1:Yes	0:No	0:No	0:No	0:No	0:No	0:No	0:No	LVOT	Hypoplastic left heart syndrome	6	1: US	32	41	0
240	No	No			No	0:No	1	No	6:At least college degree	DGS/VCFS/22q11.2 deletion	F	4: Normal Birth Weight	0:No	No	<=1														1:Yes	CTD		0	1: US			1
241		Yes	4: Obese	Non-Hispanic White		0:No		No	5:Partial college	DGS/VCFS/22q11.2 deletion	M	3: Low Birth Weight	0:No		>1	1:Yes	0:No	1:Yes	1:Yes	1:Yes	0:No	1:Yes	0:No	0:No	0:No	0:No	0:No	0:No	1:Yes	CTD		17	1: US	26	28	1
242		No		Non-Hispanic White					5:Partial college		F	4: Normal Birth Weight			>1	1:Yes	0:No	0:No	0:No	0:No	0:No	0:No	0:No	1:Yes	0:No	1:Yes	0:No	0:No	0:No	CTD	D-transposition of the great arteries	31	1: US	16	23	0
243	No	No	2: Normal	Non-Hispanic Asian	No	0:No	1	No	6:At least college degree		M	4: Normal Birth Weight	0:No	Yes	<=1														1:Yes	Lat	Heterotaxy	0	1: US	36	36	0
244	Yes	No	4: Obese	Non-Hispanic Asian	No	0:No	1	Yes	6:At least college degree		M	4: Normal Birth Weight	0:No	No	<=1														1:Yes	RVOT	Tricuspid valve atresia	0	1: US	35	38	0
245		No	3: Overweight	Non-Hispanic White		0:No		No	5:Partial college		M	4: Normal Birth Weight	0:No		>1	1:Yes	0:No	0:No	0:No	0:No	0:No	0:No	1:Yes	0:No	0:No	0:No	0:No	0:No	1:Yes	AVCD	Transitional AVCD	20	1: US	31	31	0
246		Yes	2: Normal	Non-Hispanic White		0:No		No	5:Partial college		M	4: Normal Birth Weight	0:No		>1	1:Yes	0:No	1:Yes	0:No	0:No	0:No	0:No	0:No	0:No	0:No	0:No	0:No	0:No	0:No	CTD	Tetralogy of Fallot	41	1: US	20	24	0
247		No	3: Overweight	Non-Hispanic White		0:No		No	4:High school		M	5: High Birth Weight	0:No		>1	0:No	1:Yes	0:No	0:No	0:No	0:No	0:No	1:Yes	0:No	0:No	0:No	0:No	0:No	0:No	CTD	Double outlet right ventricle	13	3: Other	21	20	0
248	No	No	2: Normal	Non-Hispanic White	No	0:No	1	No	5:Partial college		M	4: Normal Birth Weight	0:No	No	<=1														0:No	LVOT	Hypoplastic left heart syndrome	0	1: US	35	26	0
249		No	2: Normal	Hispanic		0:No		No	6:At least college degree		M	3: Low Birth Weight	0:No		>1	0:No	0:No	0:No	0:No	0:No	0:No	0:No	0:No	0:No	0:No	0:No	0:No	0:No	1:Yes	CTD	Double outlet right ventricle	15	1: US	18	18	0
250		No	3: Overweight	Non-Hispanic White		0:No		No	5:Partial college		F	4: Normal Birth Weight	0:No		>1	0:No	0:No	0:No	0:No	0:No	0:No	0:No	0:No	0:No	0:No	0:No	0:No	0:No	1:Yes	LVOT	Aortic stenosis	7	1: US	28	32	0
251	Yes	No	2: Normal	Non-Hispanic White	No	0:No	>=2	No	6:At least college degree		M	4: Normal Birth Weight	0:No	No	<=1														1:Yes	LVOT	LVOT - Other	0	1: US	36	33	0
252		Yes	3: Overweight	Non-Hispanic White		0:No		No	5:Partial college		F	4: Normal Birth Weight	0:No		>1	1:Yes	0:No	1:Yes	1:Yes	0:No	0:No	0:No	1:Yes	0:No	0:No	0:No	0:No	0:No	1:Yes	RVOT	Pulmonary valve stenosis	12	1: US	23	46	0
253	No	No	2: Normal	Hispanic	No	0:No	>=2	No	3:Less than High School	DGS/VCFS/22q11.2 deletion	M	3: Low Birth Weight	0:No	No	<=1														1:Yes	CTD		0	1: US	25	34	1
254		No	2: Normal	Non-Hispanic White		0:No		No	6:At least college degree		F	4: Normal Birth Weight	1:Yes		>1	0:No	0:No	0:No	0:No	0:No	0:No	0:No	0:No	0:No	0:No	0:No	0:No	0:No	0:No	LVOT	Bicuspid aortic valve, non-stenotic	15	1: US	34	42	0
255		No	4: Obese	Hispanic		0:No		No	3:Less than High School		M	4: Normal Birth Weight	0:No		>1		0:No	0:No	0:No	0:No	0:No	0:No	0:No	0:No	0:No	0:No	0:No	0:No	0:No	Lat	Heterotaxy	2	1: US	24	31	0
256		No		Non-Hispanic White				No	3:Less than High School		M		0:No		>1	0:No	0:No	0:No	0:No	0:No	0:No	0:No	0:No	0:No	0:No	0:No	0:No	0:No	0:No	RVOT	Pulmonary valve stenosis	17	1: US	32	23	0
257	Yes	No	2: Normal	Non-Hispanic White	No	0:No	1	No	6:At least college degree	Trisomy 21	M	4: Normal Birth Weight	0:No	No	<=1														1:Yes	AVCD		0	1: US	37	31	1
258	Yes	No	1: Underweight	Non-Hispanic White	No	0:No	1	No	6:At least college degree		M	3: Low Birth Weight	0:No	No	<=1														0:No	Lat	Heterotaxy	0	1: US	33	35	0
259	Yes	No	2: Normal	Non-Hispanic White	No	0:No	>=2	No	6:At least college degree		M	3: Low Birth Weight	1:Yes	No	<=1														0:No	Other	Total anomalous pulmonary venous return	0	1: US	36	38	0
260		No	2: Normal	Non-Hispanic White		0:No		No	4:High school		F	4: Normal Birth Weight	0:No		>1		0:No	0:No	0:No	0:No	0:No	0:No	0:No	0:No	0:No	0:No	0:No	0:No	0:No	ASD	Sinus venosus ASD	1	1: US	20	22	0
261		No		Non-Hispanic White		0:No		No	5:Partial college		F	4: Normal Birth Weight	0:No		>1	0:No	0:No	0:No	0:No	0:No	0:No	0:No	0:No	0:No	0:No	0:No	0:No	0:No	1:Yes	AVCD	Primum ASD	26	1: US	30	30	0
262	Yes	No	4: Obese	Non-Hispanic White	No	0:No	1	No	6:At least college degree	Trisomy 21	M	4: Normal Birth Weight	0:No	Yes	<=1														1:Yes	AVCD		0	1: US	25	22	1
263		No	2: Normal	Non-Hispanic White		1:Yes		No	6:At least college degree		M	4: Normal Birth Weight	0:No		>1	0:No	0:No	0:No	0:No	0:No	0:No	0:No	1:Yes	0:No	0:No	0:No	0:No	0:No	0:No	Other	Total anomalous pulmonary venous return	12	1: US	40	44	0
264		No	2: Normal	Non-Hispanic White		0:No		No	6:At least college degree		F	4: Normal Birth Weight	0:No		>1	0:No	0:No	0:No		0:No	0:No	0:No	0:No	0:No	0:No	0:No	0:No	0:No	0:No	LVOT	Aortic stenosis	45	1: US	34	36	0
265		No	2: Normal	Non-Hispanic White		0:No		No	6:At least college degree		F	4: Normal Birth Weight	0:No		>1	0:No	0:No	0:No	0:No	0:No	0:No	0:No	0:No	0:No	0:No	0:No	0:No	0:No	1:Yes	CTD	Tetralogy of Fallot	22	1: US	33	39	0
266		No	2: Normal	Non-Hispanic Other		0:No		No	4:High school		F	4: Normal Birth Weight	0:No		>1		0:No	0:No	0:No	0:No	0:No	0:No	0:No	0:No	0:No	0:No	0:No	0:No	0:No	ASD	Secundum ASD	4	1: US	28	28	0
267		No	4: Obese	Hispanic		0:No		Yes	6:At least college degree		F	4: Normal Birth Weight	1:Yes		>1	0:No	0:No	0:No	0:No	0:No	0:No	0:No	0:No	0:No	0:No	0:No	0:No	0:No	0:No	Lat	Heterotaxy	17	1: US	22	23	0
268		No	2: Normal	Non-Hispanic White		0:No		No	4:High school		F		0:No		>1	0:No	0:No	0:No	0:No	0:No	0:No	0:No	0:No	0:No	0:No	1:Yes	0:No	0:No	0:No	CTD	D-transposition of the great arteries	48	1: US	26	31	0
269		Yes	3: Overweight	Non-Hispanic White		0:No		No	5:Partial college	Turner syndrome	F	4: Normal Birth Weight	0:No		>1		0:No	1:Yes	0:No	0:No	0:No	0:No	0:No	0:No	0:No	0:No	0:No	0:No	1:Yes	LVOT		6	1: US	35		1
270		No	3: Overweight	Non-Hispanic Black		0:No		No	5:Partial college		F	4: Normal Birth Weight	0:No		>1		0:No	0:No	0:No	0:No	0:No	0:No	0:No	0:No	0:No	0:No	0:No	0:No	0:No	Lat	Heterotaxy	4	1: US	20	24	0
271		Yes	2: Normal	Non-Hispanic Other		0:No		No	6:At least college degree		F	4: Normal Birth Weight	0:No		>1	0:No	0:No	1:Yes	1:Yes	0:No	0:No	1:Yes	0:No	0:No	0:No	0:No	0:No	0:No	1:Yes	CTD	Tetralogy of Fallot	17	1: US	21	28	0
272		No		Non-Hispanic White		0:No		No	6:At least college degree		F	3: Low Birth Weight	0:No		>1	1:Yes	0:No	0:No	0:No	0:No	0:No	0:No	0:No	1:Yes	0:No	0:No	0:No	0:No	0:No	AVCD	Transitional AVCD	29	1: US	23	30	0
273		No	2: Normal	Non-Hispanic White		0:No		No	4:High school		F	4: Normal Birth Weight	0:No		>1	0:No	0:No	0:No	0:No	0:No	0:No	0:No	0:No	0:No	0:No	0:No	0:No	0:No	1:Yes	CTD	Tetralogy of Fallot	40	1: US	38	42	0
274		No	3: Overweight	Non-Hispanic White		0:No		No	3:Less than High School		F		0:No		>1	0:No	0:No	0:No	0:No	0:No	0:No	0:No	0:No	0:No	0:No	1:Yes	0:No	0:No	0:No	ASD	Secundum ASD	33	3: Other	37		0
275	No	No	3: Overweight	Hispanic	No	0:No	>=2	No	5:Partial college		M	3: Low Birth Weight	0:No	No	<=1														1:Yes	Lat	Heterotaxy	0	1: US	37	30	0
276	Yes	No	2: Normal		No	0:No	1	No	6:At least college degree		M	4: Normal Birth Weight	0:No	No	<=1														1:Yes	LVOT	LVOT - Other	0	1: US	22	25	0
277		Yes	3: Overweight	Non-Hispanic White		0:No		No	5:Partial college	Trisomy 21	M	4: Normal Birth Weight	1:Yes		>1		0:No	1:Yes	0:No	0:No	0:No	1:Yes	0:No	0:No	0:No	0:No	0:No	0:No	1:Yes	CTD		3	1: US	33	39	1
278		No		Non-Hispanic White		0:No		No	3:Less than High School		F	4: Normal Birth Weight	0:No		>1	0:No	0:No	0:No	0:No	0:No	0:No	0:No	0:No	0:No	0:No	0:No	0:No	0:No	0:No	CTD	Tetralogy of Fallot	50	1: US	33	34	0
279		Yes	2: Normal	Non-Hispanic White		0:No		No	6:At least college degree		F	3: Low Birth Weight	0:No		>1		0:No	1:Yes	0:No	0:No	0:No	0:No	0:No	0:No	0:No	0:No	0:No	0:No	1:Yes	RVOT	Pulmonary valve atresia	5	1: US	34	36	0
280		Yes	2: Normal	Non-Hispanic White		0:No		No	4:High school		F	5: High Birth Weight	0:No		>1	0:No	0:No	1:Yes	1:Yes	0:No	0:No	0:No	0:No	0:No	0:No	1:Yes	0:No	0:No	1:Yes	AVCD	Complete AVCD	33	3: Other	20	24	0
281		No		Hispanic					3:Less than High School		M				>1	0:No	0:No	0:No	0:No	0:No	0:No	0:No	0:No	0:No	0:No	0:No	0:No	0:No	0:No	CTD	Tetralogy of Fallot	28	1: US	30	28	0
282	Yes	No	2: Normal	Non-Hispanic White	No	0:No	1	No	5:Partial college		F	4: Normal Birth Weight	0:No	Yes	<=1														0:No	LVOT	Hypoplastic left heart syndrome	0	1: US	25	39	0
283		No	2: Normal	Non-Hispanic White		0:No		No	6:At least college degree		M	4: Normal Birth Weight	0:No		>1		0:No	0:No	0:No	0:No	0:No	0:No	0:No	0:No	0:No	0:No	0:No	0:No	0:No	CTD	Ventricular septal defect	4	3: Other	26	29	0
284		No		Non-Hispanic Asian					6:At least college degree		F				>1	0:No	0:No	0:No	0:No	0:No	0:No	0:No	0:No	0:No	0:No	0:No	0:No	0:No	1:Yes	RVOT	Pulmonary valve stenosis	37	1: US	31		0
285		Yes	2: Normal	Non-Hispanic White		0:No		No	5:Partial college		F	4: Normal Birth Weight	0:No		>1	0:No	0:No	1:Yes	0:No	0:No	0:No	0:No	0:No	0:No	1:Yes	0:No	0:No	0:No	1:Yes	CTD	Ventricular septal defect	19	1: US	33	34	0
286	Yes	No	2: Normal	Non-Hispanic White	No	0:No	1	No	4:High school		F	4: Normal Birth Weight	0:No	No	<=1														0:No	CTD	Tetralogy of Fallot	0	1: US	22	37	0
287		No	3: Overweight	Non-Hispanic White		0:No		No	6:At least college degree	Neurofibromatosis-1	F	4: Normal Birth Weight	0:No		>1		0:No	0:No	0:No	0:No	0:No	1:Yes	0:No	0:No	0:No	0:No	0:No	0:No	1:Yes	Other		3	1: US	35	34	1
288	No	No	4: Obese	Non-Hispanic White	No	0:No	>=2	No	4:High school		F	4: Normal Birth Weight	0:No	No	<=1														0:No	CTD	CTD - Other	0	1: US	28	28	0
289	Yes	No		Non-Hispanic White	No	0:No	>=2	No		Trisomy 21	M	4: Normal Birth Weight	0:No	Yes	<=1														1:Yes	ASD		0	1: US	41	40	1
290		No	2: Normal	Non-Hispanic White		0:No		No	6:At least college degree		M	4: Normal Birth Weight	0:No		>1	0:No	0:No	0:No	0:No	0:No	0:No	0:No	0:No	0:No	0:No	0:No	0:No	0:No	0:No	LVOT	Hypoplastic left heart syndrome	8	1: US	40	38	0
291		No	2: Normal	Hispanic		0:No		No	6:At least college degree		M	4: Normal Birth Weight	0:No		>1		0:No	0:No	0:No	0:No	0:No	0:No	0:No	0:No	0:No	0:No	0:No	0:No	0:No	LVOT	Coarctation of the aorta	1	1: US	30	33	0
292	No	No	2: Normal	Non-Hispanic Black	No	0:No	>=2	No	3:Less than High School		M	4: Normal Birth Weight	0:No	No	<=1														0:No	CTD	Double outlet right ventricle	0	1: US	29	46	0
293		No	2: Normal	Non-Hispanic Black		0:No		No	5:Partial college		M	5: High Birth Weight	0:No		>1	0:No	0:No	0:No	0:No	0:No	0:No	0:No	0:No	0:No	0:No	0:No	0:No	0:No	0:No	CTD	Truncus arteriosus	15	1: US	37	29	0
294	Yes	No	4: Obese	Non-Hispanic White	No	0:No	>=2	No	4:High school		M	4: Normal Birth Weight	0:No	No	<=1														0:No	CTD	Tetralogy of Fallot	0	1: US	34	37	0
295	Yes	No	2: Normal	Non-Hispanic White	No	0:No	1	No	5:Partial college		F	4: Normal Birth Weight	0:No	No	<=1														1:Yes	CTD	D-transposition of the great arteries	0	1: US	32	36	0
296		No		Non-Hispanic White		0:No		No	6:At least college degree		F	4: Normal Birth Weight	1:Yes		>1	0:No	0:No	0:No	0:No	0:No	0:No	0:No	0:No	0:No	0:No	0:No	0:No	0:No	0:No	CTD	Truncus arteriosus	17	1: US	36	41	0
297		Yes	2: Normal	Non-Hispanic White		0:No		No	6:At least college degree		M	3: Low Birth Weight	0:No		>1		0:No	1:Yes	0:No	0:No	0:No	0:No	0:No	0:No	0:No	0:No	0:No	0:No	1:Yes	Other	Ebstein/abnormal TV	1	1: US	30	31	0
298	Yes	No	2: Normal	Non-Hispanic White	No	0:No	>=2	No	6:At least college degree		M	4: Normal Birth Weight	0:No	No	<=1														1:Yes	Lat	Heterotaxy	0	1: US	31	32	0
299		Yes		Non-Hispanic White		0:No		No		Trisomy 21	M	4: Normal Birth Weight	0:No		>1	1:Yes	0:No	0:No	0:No	1:Yes	0:No	1:Yes	0:No	0:No	1:Yes	0:No	0:No	0:No	1:Yes	CTD		7				1
300	Yes	No	1: Underweight	Non-Hispanic White	No	0:No	>=2	No	5:Partial college		F	4: Normal Birth Weight	0:No	No															1:Yes	CTD	Ventricular septal defect	0	1: US	33	30	0
301		No	4: Obese	Non-Hispanic White		0:No		No	4:High school		F	4: Normal Birth Weight	0:No		>1	0:No	0:No	0:No	0:No	0:No	0:No	0:No	0:No	0:No	0:No	0:No	0:No	0:No	0:No	LVOT	Hypoplastic left heart syndrome	7	1: US	34	41	0
302		No	1: Underweight	Non-Hispanic Asian		0:No		No	5:Partial college		F	3: Low Birth Weight	0:No		>1		0:No	0:No	0:No	0:No	0:No	0:No	0:No	0:No	0:No	0:No	0:No	0:No	0:No	ASD	Secundum ASD	4	1: US	18	17	0
303		No	1: Underweight	Non-Hispanic White		0:No		No	4:High school		F	3: Low Birth Weight	0:No		>1		0:No	0:No		0:No	0:No	0:No							0:No	Lat	Heterotaxy	2	1: US	25		0
304		Yes	2: Normal	Non-Hispanic White		0:No		No	6:At least college degree		M	4: Normal Birth Weight	0:No		>1	0:No	0:No	0:No	1:Yes	0:No	0:No	0:No	0:No	0:No	0:No	0:No	0:No	0:No	0:No	LVOT	Coarctation of the aorta	11	1: US	30	31	0
305	Yes	No		Non-Hispanic White	No	0:No	>=2	No	6:At least college degree		F	5: High Birth Weight	0:No	No	<=1														1:Yes	CTD	CTD - Other	0	1: US	41	41	0
306		No	2: Normal	Hispanic		0:No		No	6:At least college degree		F	4: Normal Birth Weight	1:Yes		>1		0:No	0:No	0:No	0:No	0:No	0:No	0:No	0:No	0:No	0:No	0:No	0:No	0:No	RVOT	Pulmonary valve stenosis	1	1: US	35	39	0
307		No	2: Normal	Non-Hispanic White		0:No		No	6:At least college degree		F	4: Normal Birth Weight	0:No		>1		0:No	0:No	0:No	0:No	0:No	0:No	0:No	0:No	0:No	0:No	0:No	0:No	0:No	CTD	D-transposition of the great arteries	2	1: US	31	34	0
308	No	No	4: Obese	Hispanic	No	0:No	1	Yes	6:At least college degree		F	4: Normal Birth Weight	1:Yes	No	<=1														1:Yes	AVCD	Complete AVCD	0	1: US	25	26	0
309		No	2: Normal	Non-Hispanic White		0:No		No	6:At least college degree		F	4: Normal Birth Weight	0:No		>1		0:No	0:No	0:No	0:No	0:No	0:No	0:No	0:No	0:No	0:No	0:No	0:No	1:Yes	LVOT	Hypoplastic left heart syndrome	1	1: US	37	34	0
310		Yes	2: Normal	Non-Hispanic White		0:No		No	6:At least college degree	Noonan	F	4: Normal Birth Weight	0:No		>1		0:No	1:Yes	0:No	0:No	0:No	0:No	0:No	0:No	0:No	0:No	0:No	0:No	1:Yes	Other		1	1: US	34	34	1
311		No	2: Normal	Non-Hispanic White		0:No		No	5:Partial college		F	4: Normal Birth Weight	0:No		>1		0:No	0:No	0:No	0:No	0:No	0:No	0:No	0:No	0:No	0:No	0:No	0:No	1:Yes	LVOT	Hypoplastic left heart syndrome	3	1: US	23	33	0
312		No	2: Normal	Non-Hispanic Black		0:No		No	6:At least college degree		F	4: Normal Birth Weight	0:No		>1		0:No	0:No	0:No	0:No	0:No	0:No	0:No	0:No	0:No	0:No	0:No	0:No	0:No	Lat	Heterotaxy	2	3: Other	29	31	0
313	No	No		Non-Hispanic White	No	0:No	>=2	No	6:At least college degree		M	4: Normal Birth Weight	0:No	No	<=1														0:No	RVOT	Pulmonary valve atresia	0	1: US	37	41	0
314		No		Non-Hispanic White		0:No		No	5:Partial college		M	4: Normal Birth Weight	0:No		>1		0:No	0:No	0:No	0:No	0:No	0:No	0:No	0:No	0:No	0:No	0:No	0:No	0:No	LVOT	Coarctation of the aorta	4	1: US	34	34	0
315		No	2: Normal	Non-Hispanic White		0:No		No	4:High school		M	5: High Birth Weight	0:No		>1	0:No	0:No	0:No	0:No	0:No	0:No	0:No	0:No	0:No	0:No	0:No	0:No	0:No	0:No	ASD	Secundum ASD	14	1: US	25	27	0
316		Yes	2: Normal	Non-Hispanic White		0:No		No	3:Less than High School	Trisomy 21	M	3: Low Birth Weight	0:No		>1		0:No	0:No	0:No	1:Yes	0:No	1:Yes	0:No	0:No	0:No	0:No	0:No	0:No	1:Yes	AVCD		5	1: US	30	35	1
317		No	2: Normal	Non-Hispanic White		0:No		No	4:High school		F	4: Normal Birth Weight	0:No		>1	0:No	0:No	0:No	0:No	0:No	0:No	0:No	0:No	0:No	0:No	0:No	0:No	0:No	0:No	ASD	Secundum ASD	17	1: US	24	26	0
318	Yes	No	2: Normal	Non-Hispanic Other	No	0:No	1	No	5:Partial college		F	3: Low Birth Weight	0:No	No	<=1														1:Yes	LVOT	Coarctation of the aorta	0	1: US	25	28	0
319	Yes	No	2: Normal	Non-Hispanic White	No	0:No	>=2	No	6:At least college degree		F	3: Low Birth Weight	0:No		<=1														0:No	LVOT	Coarctation of the aorta	0	1: US	36	33	0
320		No	1: Underweight	Non-Hispanic White		0:No		No	6:At least college degree		F	3: Low Birth Weight	0:No		>1	0:No	0:No	0:No	0:No	0:No	0:No	0:No	0:No	0:No	0:No	0:No	0:No	0:No	0:No	CTD	Double outlet right ventricle	38	1: US	24	33	0
321		Yes	3: Overweight	Non-Hispanic White		0:No		No	6:At least college degree		M	4: Normal Birth Weight	0:No		>1	0:No	0:No	1:Yes	0:No	0:No	0:No	1:Yes	1:Yes	0:No	0:No	0:No	0:No	0:No	1:Yes	Lat	Heterotaxy	19	1: US	26	32	0
322		Yes	2: Normal	Non-Hispanic White		0:No		No	6:At least college degree		M	4: Normal Birth Weight	0:No		>1	1:Yes	0:No	1:Yes	1:Yes	0:No	0:No	1:Yes		0:No	0:No	0:No	0:No	0:No	0:No	CTD	Tetralogy of Fallot	14	1: US	29	40	0
323		Yes	2: Normal	Non-Hispanic White		0:No		No	6:At least college degree		M	4: Normal Birth Weight	0:No		>1	1:Yes	0:No	1:Yes	1:Yes	0:No	0:No	1:Yes	1:Yes	1:Yes	1:Yes	0:No	0:No	0:No	1:Yes	ASD	Secundum ASD	10	1: US	28	29	0
324		Yes		Non-Hispanic White		0:No		No			M	3: Low Birth Weight	0:No		>1	0:No	0:No	1:Yes	1:Yes	0:No	0:No	1:Yes	0:No	0:No	0:No	0:No	0:No	0:No	1:Yes	CTD	CTD - Other	7	1: US		27	0
325	No	No	3: Overweight	Non-Hispanic White	No	0:No	>=2	No	6:At least college degree		M	4: Normal Birth Weight	0:No	No	<=1														1:Yes	CTD	Interrupted aortic arch	0	1: US	33	47	0
326		No	4: Obese	Non-Hispanic White		0:No		No	5:Partial college		F	4: Normal Birth Weight	0:No		>1	0:No	0:No	0:No	0:No	0:No	0:No	0:No	0:No	0:No	0:No	1:Yes	0:No	0:No	0:No	AVCD	Complete AVCD	49	1: US	31	31	0
327		Yes	3: Overweight	Non-Hispanic White		0:No		No	5:Partial college		M	4: Normal Birth Weight	0:No		>1	0:No	0:No	1:Yes	1:Yes	0:No	0:No	1:Yes	0:No	0:No		1:Yes	1:Yes	0:No	0:No	CTD	D-transposition of the great arteries	28	1: US	25		0
328		Yes	2: Normal	Non-Hispanic White		0:No		No	4:High school		M	4: Normal Birth Weight	0:No		>1		0:No	1:Yes	0:No	0:No	0:No	0:No	0:No	0:No	0:No	0:No	0:No	0:No	0:No	LVOT	Hypoplastic left heart syndrome	2	1: US	18	20	0
329		No		Non-Hispanic White					6:At least college degree		F	4: Normal Birth Weight			>1	0:No	0:No	0:No	0:No	0:No	1:Yes	0:No	0:No	0:No	0:No	0:No	0:No	0:No	1:Yes	ASD	Secundum ASD	31	1: US	25	27	0
330		No	4: Obese	Hispanic		0:No		No	5:Partial college		M	4: Normal Birth Weight	0:No		>1		0:No	0:No	0:No	0:No	0:No	0:No	0:No	0:No	0:No	0:No	0:No	0:No	0:No	LVOT	Hypoplastic left heart syndrome	2	1: US	26	31	0
331	Yes	No	2: Normal	Non-Hispanic White	No	0:No	1	No	6:At least college degree	Goldenhar	F	4: Normal Birth Weight	0:No	No	<=1														1:Yes	Lat		0	1: US	30	29	1
332		No	2: Normal	Non-Hispanic White		0:No		No	6:At least college degree		M	4: Normal Birth Weight	0:No		>1	0:No	0:No	0:No	0:No	0:No	0:No	0:No	0:No	0:No	0:No	0:No	0:No	0:No	1:Yes	RVOT	Tricuspid valve atresia	21	1: US	26	26	0
333		No	4: Obese	Non-Hispanic White		0:No		No	6:At least college degree		M	4: Normal Birth Weight	0:No		>1	0:No	0:No	0:No	0:No	0:No	0:No	0:No	0:No	0:No	0:No	0:No	0:No	0:No	0:No	CTD	D-transposition of the great arteries	16	1: US	35	40	0
334		No	2: Normal	Non-Hispanic White		0:No		No	6:At least college degree		M	4: Normal Birth Weight	0:No		>1		0:No	0:No	0:No	0:No	0:No	0:No	0:No	0:No	0:No	0:No	0:No	0:No	0:No	AVCD	Primum ASD	2	1: US	38	41	0
335		No	3: Overweight	Non-Hispanic White		0:No		No	4:High school		F	4: Normal Birth Weight	0:No		>1		1:Yes	0:No	0:No	0:No	0:No	0:No	0:No	0:No	0:No	0:No	0:No	0:No	0:No	Other	Coronary artery anomaly	5	1: US	30	34	0
336		No	3: Overweight	Non-Hispanic White		0:No		No	6:At least college degree		F	4: Normal Birth Weight	0:No		>1		0:No	0:No	0:No	0:No	0:No	0:No	0:No	0:No	0:No	0:No	0:No	0:No	0:No	LVOT	Hypoplastic left heart syndrome	4	1: US	31	30	0
337		No		Non-Hispanic White		0:No		No	6:At least college degree		M		0:No		>1	0:No	0:No	0:No	0:No	0:No	0:No	0:No	0:No	0:No	0:No	0:No	0:No	0:No	1:Yes	RVOT	Pulmonary valve stenosis	14	1: US	32	40	0
338	Yes	No	3: Overweight	Non-Hispanic White	Yes	0:No	1	No	4:High school		M	4: Normal Birth Weight	0:No	Yes	<=1														0:No	CTD	Tetralogy of Fallot	0	1: US	24	24	0
339		Yes	2: Normal	Non-Hispanic White		0:No		No	5:Partial college		F	4: Normal Birth Weight	0:No		>1	0:No	1:Yes	0:No	1:Yes	0:No	0:No	0:No	1:Yes	1:Yes	0:No	1:Yes	1:Yes	0:No	0:No	ASD	Sinus venosus ASD	27	3: Other	26	22	0
340		Yes	2: Normal	Non-Hispanic White		0:No		No	5:Partial college	Trisomy 21	F	3: Low Birth Weight	0:No		>1		0:No	1:Yes	0:No	0:No	0:No	1:Yes	0:No	0:No	0:No	0:No	0:No	0:No	1:Yes	AVCD		5	1: US	30	29	1
341	Yes	No	2: Normal	Non-Hispanic White	Yes	0:No	1	No	3:Less than High School		M	4: Normal Birth Weight	0:No	Yes	<=1														1:Yes	LVOT	Hypoplastic left heart syndrome	0	1: US	20	21	0
342		No	4: Obese	Non-Hispanic White		0:No		No	5:Partial college	Alagille	F	4: Normal Birth Weight	0:No		>1		0:No	0:No	0:No	0:No	0:No	0:No	0:No	0:No	0:No	0:No	0:No	0:No	1:Yes	ASD		1	1: US	33	35	1
343	No	No	4: Obese	Non-Hispanic Asian	No	0:No	>=2	No	6:At least college degree	Trisomy 18	F	3: Low Birth Weight	0:No	No	<=1														1:Yes	CTD		0	1: US	38	39	1
344		Yes		Non-Hispanic White					4:High school		M				>1	1:Yes	0:No	0:No	1:Yes	0:No	1:Yes	0:No	0:No	0:No	0:No	0:No	0:No	0:No	0:No	CTD	D-transposition of the great arteries	44	1: US	19		0
345		No	2: Normal	Non-Hispanic White		0:No		No	4:High school		F	3: Low Birth Weight	0:No		>1	0:No	0:No	0:No	0:No	0:No	0:No	0:No	0:No	0:No	0:No	0:No	0:No	0:No	1:Yes	CTD	Tetralogy of Fallot	46	1: US	27		0
346		No	2: Normal	Non-Hispanic White		0:No		No	4:High school		F	4: Normal Birth Weight	0:No		>1	1:Yes	0:No	0:No	0:No	0:No	0:No	0:No	0:No	0:No	0:No	0:No	0:No	0:No	0:No	CTD	D-transposition of the great arteries	46	1: US	40	36	0
347		No	2: Normal	Non-Hispanic White		0:No		No	6:At least college degree		F	4: Normal Birth Weight	0:No		>1	0:No	0:No	0:No	0:No	0:No	1:Yes	0:No	0:No	1:Yes	0:No	1:Yes	0:No	0:No	1:Yes	Lat	Heterotaxy	23	1: US	27	28	0
348		No		Non-Hispanic White		0:No		No	6:At least college degree		F		0:No		>1	1:Yes	0:No	0:No	0:No	0:No	0:No	0:No	0:No	0:No	0:No	0:No	0:No	0:No	0:No	LVOT	Coarctation of the aorta	23	1: US	35		0
349		No	2: Normal	Hispanic		0:No		No	6:At least college degree		F	4: Normal Birth Weight	0:No		>1	0:No	0:No	0:No	0:No	0:No	0:No	0:No	0:No	0:No	0:No	0:No	0:No	0:No	1:Yes	Lat	Heterotaxy	12	3: Other	35	34	0
350		No	3: Overweight	Hispanic		0:No		No	5:Partial college		F	4: Normal Birth Weight	0:No		>1		0:No	0:No	0:No	0:No	0:No	0:No	0:No	0:No	0:No	0:No	0:No	0:No	0:No	CTD	CTD - Other	5	1: US	20	26	0
351		No	2: Normal	Non-Hispanic White		0:No		No	4:High school		F		0:No		>1	0:No	0:No	0:No	0:No	0:No	0:No	0:No	0:No	0:No	0:No	0:No	0:No	0:No	0:No	CTD	Tetralogy of Fallot	25	1: US	26	27	0
352		Yes	2: Normal	Hispanic		0:No		No	4:High school		M	3: Low Birth Weight	0:No		>1		0:No	1:Yes	0:No	0:No	0:No	1:Yes	0:No	0:No	0:No	0:No	0:No	0:No	1:Yes	CTD	Tetralogy of Fallot	3	1: US	17	18	0
353	Yes	No		Non-Hispanic White	Yes	0:No	1	No	6:At least college degree		F	3: Low Birth Weight	0:No	No	<=1														0:No	LVOT	Coarctation of the aorta	0	1: US	24	23	0
354	Yes	No	2: Normal	Non-Hispanic White	No	0:No	>=2	No	6:At least college degree		F	4: Normal Birth Weight	0:No	No	<=1														0:No	RVOT	Pulmonary valve atresia	0	1: US	30	31	0
355		No	2: Normal	Non-Hispanic White		0:No		No	4:High school		F	3: Low Birth Weight	0:No		>1	0:No	0:No	0:No	0:No	0:No	0:No	0:No	0:No	0:No	0:No	0:No	0:No	0:No	1:Yes	CTD	Tetralogy of Fallot	28	1: US	16	18	0
356	Yes	No	3: Overweight	Hispanic	No	0:No	1	No	6:At least college degree		M	4: Normal Birth Weight	0:No	No	<=1														1:Yes	Lat	Heterotaxy	0	1: US	22	22	0
357	No	No	3: Overweight	Hispanic	No	0:No	>=2	No	4:High school		F	4: Normal Birth Weight	0:No	No	<=1														0:No	Other	Patent ductus arteriosus	0	1: US	21	21	0
358	Yes	No	2: Normal	Non-Hispanic White	No	0:No	>=2	No	6:At least college degree		M	4: Normal Birth Weight	0:No	No	<=1														0:No	LVOT	Hypoplastic left heart syndrome	0	1: US	35	36	0
359		No	1: Underweight	Non-Hispanic Black		0:No		No	4:High school		F	4: Normal Birth Weight	0:No		>1	0:No	0:No	0:No	0:No	0:No	0:No	0:No	0:No	0:No	0:No	0:No	0:No	0:No	0:No	CTD	D-transposition of the great arteries	10	1: US	20	32	0
360		No		Hispanic		0:No		No	4:High school		M		0:No		>1	0:No	0:No	0:No	0:No	0:No	0:No	0:No	0:No	0:No	0:No	0:No	0:No	0:No	0:No	Lat	Heterotaxy	38	3: Other	17		0
361	No	No	2: Normal	Non-Hispanic Asian	No	0:No	>=2	No	6:At least college degree		M	4: Normal Birth Weight	0:No	No	<=1														0:No	CTD	D-transposition of the great arteries	0	3: Other	36	36	0
362		Yes	2: Normal	Non-Hispanic White		0:No		No	6:At least college degree	Kabuki	M	4: Normal Birth Weight	0:No		>1	0:No	0:No	1:Yes	1:Yes	0:No	0:No	1:Yes	0:No	0:No	0:No	0:No	0:No	0:No	1:Yes	LVOT		7	1: US	27	30	1
363		No		Non-Hispanic White		0:No		No	4:High school		F	5: High Birth Weight	0:No		>1	0:No	0:No	0:No	0:No	0:No	0:No	0:No	0:No	1:Yes	0:No	1:Yes	0:No	0:No	1:Yes	CTD	Ventricular septal defect	28	1: US	29	29	0
364	Yes	No	2: Normal	Non-Hispanic White	No	0:No	>=2	No	6:At least college degree		M	3: Low Birth Weight	0:No	No	<=1														1:Yes	CTD	Ventricular septal defect	0	1: US	30	31	0
365		Yes	2: Normal	Hispanic		0:No		No	4:High school		M	4: Normal Birth Weight	1:Yes		>1	1:Yes	0:No	1:Yes	1:Yes	0:No	0:No	0:No	0:No	0:No	0:No	0:No	0:No	0:No	0:No	LVOT	Aortic stenosis	21	1: US	23	21	0
366		No	2: Normal	Non-Hispanic White		0:No		No	6:At least college degree		F	4: Normal Birth Weight	0:No		>1	0:No	0:No	0:No	0:No	0:No	0:No	0:No	0:No	0:No	0:No	0:No	0:No	0:No	0:No	CTD	Tetralogy of Fallot	37	1: US	24	28	0
367		No	2: Normal	Non-Hispanic White		0:No		No	3:Less than High School		F		0:No		>1	0:No	0:No	0:No	0:No	0:No	0:No	0:No	0:No	0:No	0:No	0:No	0:No	0:No	0:No	CTD	Tetralogy of Fallot	49	1: US	23	23	0
368		Yes		Non-Hispanic White						Trisomy 21	M	3: Low Birth Weight			>1	0:No	0:No	0:No	0:No	1:Yes	0:No	1:Yes	0:No	0:No	0:No	0:No	0:No	0:No	1:Yes	ASD		21	1: US			1
369		No	2: Normal	Hispanic		0:No		No	4:High school		F	5: High Birth Weight	0:No		>1	0:No	0:No	0:No	0:No	0:No	0:No	0:No	0:No	0:No	0:No	0:No	0:No	0:No	1:Yes	Lat	Heterotaxy	13	1: US	30	31	0
370		No		Non-Hispanic White		0:No		No	6:At least college degree		M	4: Normal Birth Weight	0:No		>1		0:No	0:No	0:No	0:No	0:No	0:No	0:No	0:No	0:No	0:No	0:No	0:No	0:No	LVOT	Coarctation of the aorta	1	1: US	31	31	0
371	Yes	No	2: Normal	Non-Hispanic White	No	0:No	>=2	No	6:At least college degree		M	4: Normal Birth Weight	0:No	No	<=1														1:Yes	CTD	Tetralogy of Fallot	0	1: US	25	28	0
372	No	No	2: Normal	Non-Hispanic Black	No	0:No	1	No	4:High school		M	4: Normal Birth Weight	0:No	No	<=1														0:No	CTD	Double outlet right ventricle	0	1: US	22	23	0
373		No	2: Normal	Non-Hispanic Black		0:No		No	5:Partial college		F	5: High Birth Weight	0:No		>1	0:No	0:No	0:No	0:No	0:No	0:No	0:No	0:No	0:No	0:No	0:No	0:No	0:No	1:Yes	LVOT	LVOT - Other	17	1: US	27	37	0
374	Yes	No	3: Overweight	Non-Hispanic White	No	0:No	1	No	6:At least college degree		F	5: High Birth Weight	0:No	No	<=1														1:Yes	Lat	Heterotaxy	0	1: US	37	33	0
375		No		Hispanic		0:No		No	6:At least college degree		M	4: Normal Birth Weight	0:No		>1	0:No	0:No	0:No	0:No	0:No	0:No	0:No	0:No	0:No	0:No	0:No	0:No	0:No	0:No	ASD	Sinus venosus ASD	12	1: US	29	30	0
376		No	2: Normal	Non-Hispanic White		0:No		No	6:At least college degree		M	4: Normal Birth Weight	0:No		>1	0:No	0:No	0:No	0:No	0:No	0:No	0:No	0:No	0:No	0:No	0:No	0:No	0:No	1:Yes	Lat	Heterotaxy	17	1: US	38	37	0
377		Yes		Non-Hispanic Asian							M				>1	0:No	1:Yes	1:Yes	1:Yes	0:No	1:Yes	0:No	1:Yes	1:Yes	0:No	0:No	0:No	0:No	0:No	CTD	Tetralogy of Fallot	15	3: Other			0
378		No	2: Normal	Non-Hispanic Black		0:No		No	4:High school		M	4: Normal Birth Weight	0:No		>1	0:No	0:No	0:No	0:No	0:No	0:No	0:No	0:No	0:No	0:No	0:No	0:No	0:No	0:No	CTD	Double outlet right ventricle	13	1: US	24	24	0
379		No	2: Normal	Non-Hispanic White		0:No		No	6:At least college degree		M	4: Normal Birth Weight	0:No		>1	0:No	0:No	0:No	0:No	0:No	0:No	0:No	0:No	0:No	0:No	0:No	0:No	0:No	0:No	Lat	Heterotaxy	13	2: UK	30	30	0
380		No	2: Normal	Non-Hispanic White		0:No		No	6:At least college degree		F	3: Low Birth Weight	0:No		>1	0:No	0:No	0:No	0:No	0:No	0:No	0:No	0:No	0:No	0:No	0:No	0:No	0:No	0:No	Other	Ebstein/abnormal TV	9	1: US	30	33	0
381		Yes	2: Normal	Hispanic		0:No		No	6:At least college degree		M	4: Normal Birth Weight	0:No		>1	0:No	0:No	0:No	1:Yes	0:No	0:No	0:No	0:No	0:No	0:No	0:No	0:No	0:No	0:No	Lat	Heterotaxy	12	1: US	32	46	0
382		No	2: Normal	Non-Hispanic White		0:No		No	4:High school		F	4: Normal Birth Weight	0:No		>1		0:No	0:No	0:No	0:No	1:Yes	0:No	0:No	0:No	0:No	0:No	0:No	0:No	1:Yes	CTD	Tetralogy of Fallot	5	1: US	25	26	0
383	Yes	No	2: Normal	Non-Hispanic White	No	0:No	>=2	No	6:At least college degree		M	4: Normal Birth Weight	0:No	No	<=1														0:No	CTD	Tetralogy of Fallot	0	1: US	36	37	0
384		Yes	2: Normal	Non-Hispanic White		0:No		No	4:High school		M	4: Normal Birth Weight	0:No		>1	0:No	1:Yes	1:Yes	1:Yes	0:No	0:No	1:Yes	1:Yes	1:Yes	0:No	0:No	0:No	0:No	1:Yes	CTD	D-transposition of the great arteries	28	1: US	34	36	0
385		No	2: Normal	Non-Hispanic Asian		0:No		No	4:High school		M	3: Low Birth Weight	0:No		>1	0:No	0:No	0:No	0:No	0:No	0:No	0:No	0:No	0:No	0:No	0:No	0:No	0:No	0:No	ASD	Secundum ASD	17	1: US	33	35	0
386	Yes	No	2: Normal	Non-Hispanic White	No	1:Yes	>=2	No	6:At least college degree	Trisomy 21	F	4: Normal Birth Weight	0:No	No	<=1														1:Yes	CTD		0	1: US	36	46	1
387	No	No	2: Normal	Non-Hispanic White	No	0:No	1	No	6:At least college degree	Unbalanced Translocation	F	5: High Birth Weight	0:No	No	<=1														1:Yes	CTD		0	1: US	26	27	1
388		No	2: Normal	Hispanic		0:No		No	6:At least college degree		M	4: Normal Birth Weight	0:No		>1	0:No	0:No	0:No	0:No	0:No	0:No	0:No	0:No	0:No	0:No	0:No	0:No	0:No	0:No	CTD	Tetralogy of Fallot	6	1: US	25	26	0
389	Yes	No	3: Overweight	Non-Hispanic White	No	0:No	1	No	5:Partial college		M	4: Normal Birth Weight	1:Yes	No	<=1														1:Yes	CTD	Tetralogy of Fallot	0	1: US	36	38	0
390		No	3: Overweight	Non-Hispanic White		0:No		No	6:At least college degree		M	5: High Birth Weight	0:No		>1	0:No	0:No	0:No	0:No	0:No	0:No	0:No	0:No	0:No	0:No	0:No	0:No	0:No	0:No	LVOT	Bicuspid aortic valve, non-stenotic	18	1: US	33	32	0
391	Yes	No	2: Normal	Non-Hispanic White	No	0:No	>=2	No	6:At least college degree		F	4: Normal Birth Weight	0:No	No	<=1														0:No	CTD	Truncus arteriosus	0	1: US	26	30	0
392		Yes	2: Normal	Non-Hispanic Other		0:No		No	3:Less than High School		M	4: Normal Birth Weight	0:No		>1	1:Yes	0:No	0:No	1:Yes	0:No	0:No	1:Yes	0:No	0:No	0:No	0:No	0:No	0:No	0:No	CTD	Ventricular septal defect	17	1: US	17	17	0
393		No	4: Obese	Non-Hispanic White		0:No		No	4:High school		M	4: Normal Birth Weight	0:No		>1		0:No	0:No	0:No	0:No	0:No	0:No	0:No	0:No	0:No	0:No	0:No	0:No	1:Yes	Other	Total anomalous pulmonary venous return	3	1: US	31	35	0
394	No	No	1: Underweight	Non-Hispanic Asian	No	0:No	>=2	No	4:High school		M	4: Normal Birth Weight	0:No	No	<=1														0:No	CTD	CTD - Other	0	1: US	41	45	0
395		No	2: Normal	Non-Hispanic White		0:No		No	5:Partial college		M	3: Low Birth Weight	0:No		>1	1:Yes	0:No	0:No	0:No	0:No	0:No	0:No	0:No	0:No	0:No	0:No	0:No	0:No	0:No	CTD	Interrupted aortic arch	13	1: US	19	20	0
396	Yes	No	2: Normal	Non-Hispanic White	No	0:No	1	No	6:At least college degree		M	4: Normal Birth Weight	0:No	No	<=1														1:Yes	Lat	Heterotaxy	0	1: US	32	34	0
397		Yes	2: Normal	Non-Hispanic White		0:No		No	6:At least college degree		M	5: High Birth Weight	0:No		>1	1:Yes	0:No	0:No	1:Yes	0:No	0:No	0:No	0:No	0:No	0:No	0:No	0:No	0:No	0:No	Other	Ebstein/abnormal TV	21	1: US	37	36	0
398		Yes	2: Normal	Non-Hispanic White		0:No		No	5:Partial college		M	4: Normal Birth Weight	0:No		>1		0:No	1:Yes	0:No	1:Yes	0:No	1:Yes	0:No	0:No	0:No	0:No	0:No	0:No	0:No	ASD	Secundum ASD	4	1: US	37	39	0
399		No	1: Underweight	Non-Hispanic White		0:No		No	5:Partial college		M		0:No		>1	1:Yes	0:No	0:No	0:No	0:No	0:No	0:No	0:No	0:No	0:No	0:No	0:No	0:No	0:No	Lat	Heterotaxy	37	1: US	30	32	0
400	No	No	2: Normal	Non-Hispanic White	No	0:No	>=2	No	6:At least college degree		M	3: Low Birth Weight	0:No	No	<=1														1:Yes	Lat	Heterotaxy	0	1: US	35	42	0
401		No		Non-Hispanic White					4:High school		M				>1	0:No	0:No	0:No	0:No	0:No	0:No	0:No	0:No	0:No	0:No	0:No	0:No	0:No	0:No	ASD	Secundum ASD	65	1: US	28	31	0
402	Yes	No	2: Normal	Non-Hispanic White	No	0:No	>=2	No	6:At least college degree		M	4: Normal Birth Weight	0:No	No	<=1														0:No	RVOT	Pulmonary valve stenosis	0	1: US	40	47	0
403		Yes	3: Overweight	Non-Hispanic Black		0:No		No	4:High school		F	4: Normal Birth Weight	0:No		>1	1:Yes	0:No	0:No	1:Yes	0:No	0:No	0:No	0:No	0:No	0:No	0:No	0:No	0:No	0:No	RVOT	Pulmonary valve stenosis	14	1: US	28	34	0
404	No	No	3: Overweight	Hispanic	Yes	0:No	>=2	Yes	5:Partial college		F	4: Normal Birth Weight	1:Yes	No	<=1														1:Yes	Lat	Heterotaxy	0	1: US	36	26	0
405		No	2: Normal	Non-Hispanic White		0:No		No	6:At least college degree		M	4: Normal Birth Weight	0:No		>1		0:No	0:No	0:No	0:No		1:Yes	0:No	0:No	0:No	0:No	0:No	0:No	1:Yes	LVOT	Aortic stenosis	4	1: US	24	24	0
406	Yes	No	4: Obese	Non-Hispanic White	No	0:No	1	Yes	6:At least college degree		F	4: Normal Birth Weight	0:No	No	<=1														0:No	RVOT	Pulmonary valve stenosis	0	1: US	28	29	0
407	No	No	2: Normal	Non-Hispanic White	No	0:No	>=2	No	6:At least college degree		M	4: Normal Birth Weight	0:No	No	<=1														0:No	Lat	Heterotaxy	0	1: US	36	33	0
408	Yes	No	3: Overweight	Non-Hispanic White	No	0:No	>=2	No	6:At least college degree		M	4: Normal Birth Weight	0:No	No	<=1														0:No	CTD	Tetralogy of Fallot	0	1: US	32	32	0
409	Yes	No	2: Normal	Non-Hispanic White	No	0:No	1	No	6:At least college degree		F	4: Normal Birth Weight	0:No	No	<=1														0:No	RVOT	Tricuspid valve atresia	0	1: US	39	47	0
410	No	No	1: Underweight	Non-Hispanic White	No	0:No	1	No	6:At least college degree		F	3: Low Birth Weight	0:No	No	<=1														0:No	CTD	CTD - Other	0	1: US	24	28	0
411	Yes	No	4: Obese	Hispanic	No	0:No	>=2	Yes	4:High school		M	4: Normal Birth Weight	0:No	No	<=1														0:No	LVOT	Aortic stenosis	0	1: US	38	36	0
412	Yes	No	4: Obese	Non-Hispanic White	No	0:No	>=2	No	6:At least college degree		M	4: Normal Birth Weight	0:No	No	<=1														0:No	LVOT	Hypoplastic left heart syndrome	0	1: US	33	42	0
413		No	2: Normal	Non-Hispanic White		0:No		No	6:At least college degree		F	4: Normal Birth Weight	0:No		>1		0:No	0:No	0:No	0:No	0:No	0:No	0:No	0:No	0:No	0:No	0:No	0:No	1:Yes	CTD	Ventricular septal defect	1	1: US	34	36	0
414		Yes	2: Normal	Non-Hispanic White		0:No		No	6:At least college degree		M	4: Normal Birth Weight	0:No		>1		0:No	1:Yes	0:No	0:No	0:No	0:No	0:No	0:No	0:No	0:No	0:No	0:No	0:No	Lat	Heterotaxy	1	3: Other	33	36	0
415		No	2: Normal	Non-Hispanic White		0:No		No	6:At least college degree		M		0:No		>1	0:No	0:No	0:No	0:No	0:No	0:No	0:No	0:No	0:No	0:No	0:No	0:No	0:No	0:No	LVOT	Aortic stenosis	27	1: US	25	25	0
416		No	2: Normal	Non-Hispanic White		0:No		No	6:At least college degree		M		0:No		>1	1:Yes	0:No	0:No	0:No	0:No	0:No	0:No	0:No	0:No	0:No	0:No	0:No	0:No	0:No	CTD	D-transposition of the great arteries	29	1: US	30	32	0
417		No	4: Obese	Non-Hispanic White		0:No		No	4:High school		M	4: Normal Birth Weight	0:No		>1	0:No	0:No	0:No	0:No	0:No	0:No	0:No	0:No	0:No	0:No	0:No	0:No	0:No	0:No	LVOT	LVOT - Other	12	1: US	32	40	0
418	Yes	No	2: Normal	Non-Hispanic Black	No	0:No	>=2	No	5:Partial college		F	4: Normal Birth Weight	0:No	No	<=1														0:No	Other	Ventricular septal defect (muscular)	0	1: US	24	33	0
419		Yes		Non-Hispanic White		0:No		No	4:High school		M		0:No		>1	1:Yes	0:No	0:No	1:Yes	0:No	0:No	1:Yes	0:No	0:No	0:No	0:No	0:No	0:No	0:No	AVCD	Complete AVCD	18	1: US	22		0
420	No	No	3: Overweight		Yes	0:No	>=2	No	4:High school		F	4: Normal Birth Weight	0:No	No	<=1														1:Yes	Lat	Heterotaxy	0	1: US	35		0
421		Yes	3: Overweight	Non-Hispanic White		0:No		No	5:Partial college		M	3: Low Birth Weight	1:Yes		>1	1:Yes	0:No	0:No	1:Yes	0:No	0:No	0:No	0:No	0:No	0:No	0:No	0:No	0:No	0:No	AVCD	Transitional AVCD	15	1: US	21	27	0
422	Yes	No	2: Normal	Non-Hispanic White	No	0:No	1	No	5:Partial college		M	4: Normal Birth Weight	0:No	No	<=1														0:No	LVOT	Hypoplastic left heart syndrome	0	1: US	23	26	0
423	No	No	2: Normal	Hispanic	No	0:No	>=2	No	5:Partial college		M	4: Normal Birth Weight	0:No	No	<=1														0:No	CTD	Tetralogy of Fallot	0	1: US	23	27	0
424		No	1: Underweight	Hispanic		0:No		No	6:At least college degree		F		0:No		>1	0:No	0:No	0:No	0:No	0:No	0:No	0:No	0:No	0:No	0:No	0:No	0:No	0:No	0:No	CTD	Double outlet right ventricle	28	3: Other	22		0
425		No		Non-Hispanic White					4:High school		F	4: Normal Birth Weight			>1	0:No	0:No	0:No	0:No	0:No	0:No	0:No	0:No	0:No	0:No	0:No	0:No	0:No	0:No	LVOT	Bicuspid aortic valve, non-stenotic	17	1: US	31	31	0
426		No	3: Overweight	Non-Hispanic White		0:No		No	5:Partial college		M	4: Normal Birth Weight	0:No		>1	1:Yes	0:No	0:No	0:No	0:No	0:No	1:Yes	0:No	0:No	0:No	0:No	0:No	0:No	0:No	RVOT	Tricuspid valve atresia	17	1: US	36	35	0
427		No	4: Obese	Non-Hispanic White		0:No		No	5:Partial college		F	4: Normal Birth Weight	0:No		>1	0:No	0:No	0:No	0:No	0:No	0:No	0:No	0:No	0:No	0:No	0:No	0:No	0:No	0:No	LVOT	Coarctation of the aorta	9	1: US	37	33	0
428		No	2: Normal	Non-Hispanic White		0:No		No	6:At least college degree		F	3: Low Birth Weight	0:No		>1		0:No	0:No	0:No	0:No	0:No	0:No	0:No	0:No	0:No	0:No	0:No	0:No	0:No	CTD	Ventricular septal defect	1	1: US	28		0
429		No	3: Overweight	Non-Hispanic White		0:No		No	4:High school		M	4: Normal Birth Weight	1:Yes		>1		0:No	0:No	0:No	0:No	0:No	0:No	0:No	0:No	0:No	0:No	0:No	0:No	0:No	LVOT	Aortic stenosis	5	1: US	33	39	0
430		Yes	4: Obese	Non-Hispanic White		0:No		No	4:High school		M	4: Normal Birth Weight	0:No		>1	0:No	0:No	0:No	0:No	0:No	0:No	0:No	1:Yes	0:No	1:Yes	0:No	0:No	0:No	0:No	LVOT	LVOT - Other	6	1: US	25	32	0
431		Yes	2: Normal	Non-Hispanic White		0:No		No	6:At least college degree		M	4: Normal Birth Weight	0:No		>1	0:No	0:No	1:Yes	1:Yes	0:No	0:No	1:Yes	0:No	1:Yes	0:No	1:Yes	0:No	0:No	0:No	CTD	Aortic arch anomaly	38	1: US	22	26	0
432		No	2: Normal	Non-Hispanic White		0:No		No	5:Partial college		M	4: Normal Birth Weight	0:No		>1	0:No	0:No	0:No	0:No	0:No	0:No	0:No	0:No	0:No	0:No	0:No	0:No	0:No	0:No	CTD	Tetralogy of Fallot	14	1: US	31	32	0
433	Yes	No	3: Overweight	Hispanic	No	0:No	1	No	4:High school		F	4: Normal Birth Weight	0:No	No	<=1														0:No	ASD	Secundum ASD	0	1: US	17	18	0
434	No	No	4: Obese	Non-Hispanic White	No	0:No	1	No	6:At least college degree		F	4: Normal Birth Weight	1:Yes	No	<=1														0:No	CTD	Tetralogy of Fallot	0	1: US	27	39	0
435		No		Non-Hispanic White		0:No		No	4:High school		M				>1	1:Yes	0:No	0:No	0:No	0:No	0:No	0:No	0:No	1:Yes	0:No	0:No	0:No	0:No	0:No	CTD	D-transposition of the great arteries	33	1: US	24		0
436		No	3: Overweight	Non-Hispanic White		0:No		No	4:High school		M	4: Normal Birth Weight	0:No		>1	0:No	0:No	0:No	0:No	0:No	0:No	0:No	0:No	1:Yes	0:No	0:No	0:No	0:No	0:No	LVOT	Coarctation of the aorta	32	1: US	25		0
437	Yes	No	2: Normal	Non-Hispanic White	No	0:No	1	No	6:At least college degree		F	4: Normal Birth Weight	0:No	No	<=1														0:No	RVOT	Pulmonary valve stenosis	0	1: US	32	32	0
438		No	2: Normal	Non-Hispanic White		0:No		No	6:At least college degree		M	4: Normal Birth Weight	0:No		>1		0:No	0:No	0:No	0:No	0:No	0:No	0:No	0:No	0:No	0:No	0:No	0:No	0:No	RVOT	Pulmonary valve stenosis	3	1: US	32	39	0
439		Yes	2: Normal	Non-Hispanic White		0:No		No	4:High school		M	4: Normal Birth Weight	0:No		>1	0:No	0:No	0:No	1:Yes	0:No	0:No	0:No	0:No	0:No	0:No	0:No	0:No	0:No	1:Yes	Lat	Heterotaxy	16	1: US	31	34	0
440	No	No	3: Overweight	Non-Hispanic Black	No	0:No	1	No	5:Partial college		F	3: Low Birth Weight	0:No	No	<=1														1:Yes	CTD	Ventricular septal defect	0	1: US	22	24	0
441		No	4: Obese	Non-Hispanic White		0:No		No	5:Partial college		M	4: Normal Birth Weight	0:No		>1		0:No	0:No	0:No	0:No	0:No	1:Yes	0:No	0:No	0:No	0:No	0:No	0:No	1:Yes	Lat	Heterotaxy	2	1: US	41	40	0
442		No		Hispanic		0:No		No	4:High school		M	4: Normal Birth Weight	0:No		>1	1:Yes	0:No	0:No	0:No	0:No	0:No	0:No	0:No	0:No	0:No	0:No	0:No	0:No	0:No	CTD	D-transposition of the great arteries	25	1: US	35		0
443	Yes	No	2: Normal	Non-Hispanic White	No	0:No		No	6:At least college degree		F	4: Normal Birth Weight	0:No	No	<=1														0:No	RVOT	Pulmonary valve atresia	0	1: US			0
444		No	2: Normal	Non-Hispanic White		0:No		No	5:Partial college		M	4: Normal Birth Weight	0:No		>1		0:No	0:No	0:No	0:No	0:No	0:No	0:No	0:No	0:No	0:No	0:No	0:No	0:No	RVOT	Tricuspid valve atresia	4	1: US	29	32	0
445	No	No		Non-Hispanic White	No	0:No	1	No	6:At least college degree		F	5: High Birth Weight	0:No	Yes	<=1														1:Yes	ASD	Secundum ASD	0	1: US	37	41	0
446		Yes	1: Underweight	Non-Hispanic White		0:No		No	3:Less than High School		F	4: Normal Birth Weight	0:No		>1	0:No	0:No	0:No	1:Yes	0:No	0:No	0:No	0:No	0:No	0:No	1:Yes	0:No	0:No	1:Yes	RVOT	Tricuspid valve atresia	39	1: US	27	30	0
447		No	2: Normal	Non-Hispanic White		0:No		No	4:High school		F		0:No		>1	0:No	0:No	0:No	0:No	0:No	0:No	1:Yes	0:No	1:Yes	0:No	0:No	0:No	0:No	0:No	CTD	Tetralogy of Fallot	37	1: US	37	41	0
448		No	2: Normal	Non-Hispanic White		0:No		No	6:At least college degree		F	4: Normal Birth Weight	0:No		>1	0:No	0:No	0:No	0:No	0:No	0:No	0:No	0:No	0:No	0:No	0:No	0:No	0:No	0:No	LVOT	Bicuspid aortic valve, non-stenotic	24	1: US	29	28	0
449	Yes	No	2: Normal	Non-Hispanic White	No	0:No	>=2	No	6:At least college degree		F	4: Normal Birth Weight	0:No	No	<=1														0:No	RVOT	Pulmonary valve atresia	0	1: US	36	37	0
450		No		Non-Hispanic White					6:At least college degree		F				>1	0:No	0:No	0:No	0:No	0:No	0:No	0:No	0:No	0:No	0:No	0:No	0:No	0:No	0:No	LVOT	Coarctation of the aorta	34	1: US	32	33	0
451		No	3: Overweight	Non-Hispanic White		0:No		No	5:Partial college		M	4: Normal Birth Weight	0:No		>1		0:No	0:No	0:No	0:No	0:No	0:No	0:No	0:No	0:No	0:No	0:No	0:No	0:No	LVOT	Coarctation of the aorta	1	1: US	28	30	0
452		Yes	4: Obese	Non-Hispanic White		0:No		No	4:High school		F	3: Low Birth Weight	0:No		>1		0:No	1:Yes	0:No	0:No	0:No	1:Yes	0:No	0:No	0:No	0:No	0:No	0:No	0:No	RVOT	Pulmonary valve atresia	2	1: US	31	49	0
453	No	No	2: Normal	Non-Hispanic White	Yes	0:No	1	No	5:Partial college		M	4: Normal Birth Weight	0:No	Yes	<=1														0:No	CTD	Tetralogy of Fallot	0	1: US	20	24	0
454	No	No	3: Overweight	Hispanic	No	0:No	>=2	No	4:High school	Trisomy 21	M	3: Low Birth Weight	1:Yes	No	<=1														1:Yes	AVCD		0	1: US	38	35	1
455	Yes	No	2: Normal	Non-Hispanic White	No	0:No	>=2	No	6:At least college degree		F	4: Normal Birth Weight	0:No	No	<=1														0:No	CTD	Ventricular septal defect	0	1: US	31	33	0
456		No		Hispanic		0:No		No	5:Partial college		F	4: Normal Birth Weight	0:No		>1	0:No	0:No	0:No	0:No	0:No	0:No	0:No	0:No	0:No	0:No	0:No	0:No	0:No	0:No	CTD	D-transposition of the great arteries	6	1: US	35	41	0
457	Yes	No	2: Normal	Non-Hispanic White	No	0:No	1	No	4:High school		M	4: Normal Birth Weight	0:No	No	<=1														0:No	LVOT	Coarctation of the aorta	0	1: US	20	19	0
458	No	No	4: Obese	Non-Hispanic Black	No	0:No	>=2	No	6:At least college degree		M	4: Normal Birth Weight	1:Yes	No	<=1														0:No	Lat	Heterotaxy	0	1: US	31	35	0
459	Yes	No	2: Normal	Non-Hispanic White	No	0:No	>=2	No	6:At least college degree		M	4: Normal Birth Weight	0:No	No	<=1														0:No	RVOT	Pulmonary valve stenosis	0	1: US	36	36	0
460	Yes	No		Non-Hispanic White	No	0:No	1	No	6:At least college degree		F	3: Low Birth Weight	0:No	No	<=1														0:No	CTD	Ventricular septal defect	0	1: US	33	35	0
461		Yes	3: Overweight	Non-Hispanic White		0:No		No	4:High school	DGS/VCFS/22q11.2 deletion	M	5: High Birth Weight	0:No		>1	0:No	0:No	1:Yes	1:Yes	0:No	1:Yes	0:No	1:Yes	0:No	1:Yes	0:No	0:No	0:No	1:Yes	CTD		19	1: US	33	32	1
462		Yes	2: Normal	Non-Hispanic White		0:No		No	4:High school		M	5: High Birth Weight	0:No		>1	0:No	0:No	1:Yes	1:Yes	0:No	0:No	0:No	0:No	1:Yes	0:No	0:No	0:No	0:No	0:No	LVOT	Hypoplastic left heart syndrome	10	1: US	33	37	0
463		No	2: Normal	Non-Hispanic White		0:No		No	6:At least college degree		F	4: Normal Birth Weight	0:No		>1		0:No	0:No	0:No	0:No	0:No	0:No	0:No	0:No	0:No	0:No	0:No	0:No	0:No	AVCD	Complete AVCD	4	1: US	34	34	0
464	Yes	No	4: Obese	Hispanic	No	0:No	1	No	5:Partial college		M	4: Normal Birth Weight	0:No	No	<=1														0:No	LVOT	Coarctation of the aorta	0	1: US	27	22	0
465	Yes	No	3: Overweight	Non-Hispanic Asian	No	0:No	>=2	Yes	5:Partial college	Stickler syndrome	F	4: Normal Birth Weight	0:No	No	<=1														1:Yes	Lat		0	1: US	28	34	1
466		No	3: Overweight	Non-Hispanic White		0:No		No	4:High school		M	4: Normal Birth Weight	0:No		>1	0:No	0:No	0:No	0:No	0:No	0:No	0:No	0:No	0:No	0:No	0:No	0:No	0:No	0:No	LVOT	Coarctation of the aorta	9	1: US	38	40	0
467	Yes	No	2: Normal	Non-Hispanic White	No	0:No	1	No	6:At least college degree		F	4: Normal Birth Weight	0:No	Yes	<=1														0:No	CTD	Tetralogy of Fallot	0	1: US	34	30	0
468		No	2: Normal	Non-Hispanic White		0:No		No	4:High school		M	4: Normal Birth Weight	0:No		>1		0:No	0:No	0:No	0:No	0:No	0:No	0:No	0:No	0:No	0:No	0:No	0:No	0:No	CTD	CTD - Other	1	1: US	19	22	0
469		No	3: Overweight	Non-Hispanic White		0:No		No	6:At least college degree		M		0:No		>1	0:No	0:No	0:No	0:No	0:No	0:No	0:No	0:No	0:No	0:No	0:No	0:No	0:No	0:No	RVOT	Pulmonary valve stenosis	28	1: US	36	40	0
470		No	4: Obese	Non-Hispanic White		0:No		No	4:High school		M	4: Normal Birth Weight	0:No		>1		0:No	0:No	0:No	0:No	0:No	0:No	0:No	0:No	0:No	0:No	0:No	0:No	0:No	LVOT	Coarctation of the aorta	5	1: US	25	26	0
471	No	No	4: Obese	Hispanic	No	0:No	1	No	4:High school	DGS/VCFS/22q11.2 deletion	F	3: Low Birth Weight	0:No	No	<=1														1:Yes	CTD		0	1: US	24		1
472	No	No	3: Overweight	Hispanic	No	0:No	>=2	No	4:High school		F	3: Low Birth Weight	0:No	No	<=1														1:Yes	Lat	Heterotaxy	0	1: US	30	32	0
473		Yes	3: Overweight	Hispanic		0:No		No	3:Less than High School	VACTERL	M	4: Normal Birth Weight	0:No		>1	0:No	0:No	1:Yes	1:Yes	0:No	0:No	0:No	0:No	0:No	0:No	0:No	0:No	0:No	1:Yes	ASD		8	1: US	18		1
474	No	No	2: Normal	Non-Hispanic White	Yes	0:No	1	No	3:Less than High School		M	3: Low Birth Weight	0:No	No	<=1														0:No	LVOT	Hypoplastic left heart syndrome	0	1: US	26	26	0
475		Yes	2: Normal	Non-Hispanic White		0:No		No	6:At least college degree		F	3: Low Birth Weight	0:No		>1	1:Yes	0:No	1:Yes	1:Yes	0:No	0:No	0:No	1:Yes	0:No	0:No	0:No	0:No	1:Yes	0:No	CTD	CTD - Other	15	1: US	39	44	0
476		No	2: Normal	Non-Hispanic White		0:No		No	6:At least college degree		M	4: Normal Birth Weight	0:No		>1	0:No	0:No	0:No	0:No	0:No	0:No	0:No	0:No	0:No	0:No	0:No	0:No	0:No	0:No	LVOT	Aortic stenosis	17	1: US	26	21	0
477		No	2: Normal	Hispanic		0:No		No	6:At least college degree		M	3: Low Birth Weight	0:No		>1		0:No	0:No	0:No	0:No	0:No	0:No	0:No	0:No	0:No	0:No	0:No	0:No	0:No	RVOT	Pulmonary valve stenosis	1	1: US	37	47	0
478	Yes	No	3: Overweight	Non-Hispanic White	No	0:No	>=2	No	6:At least college degree		M	5: High Birth Weight	0:No	No	<=1														0:No	LVOT	LVOT - Other	0	1: US	32	32	0
479	No	No	3: Overweight	Non-Hispanic Black	No	0:No	>=2	No	4:High school		F	4: Normal Birth Weight	0:No	No	<=1														1:Yes	Other	Ventricular septal defect (muscular)	0	1: US	33	35	0
480	No	No	3: Overweight	Hispanic	No	0:No	>=2	No	6:At least college degree	Noonan/Turner syndrome	F	4: Normal Birth Weight	0:No	Yes	<=1														1:Yes	ASD		0	1: US	29	29	1
481	No	No	2: Normal	Hispanic	No	0:No	>=2	No	5:Partial college		F	3: Low Birth Weight	0:No	No	<=1														0:No	RVOT	Tricuspid valve atresia	0	1: US	28	33	0
482		No	2: Normal	Hispanic		0:No		No	6:At least college degree		M	4: Normal Birth Weight	0:No		>1		0:No	0:No	0:No	0:No	0:No	0:No	0:No	0:No	0:No	0:No	0:No	0:No	1:Yes	RVOT	Pulmonary valve stenosis	2	1: US	18	24	0
483	No	No	2: Normal	Non-Hispanic White	Yes	0:No	>=2	No	4:High school		F	3: Low Birth Weight	1:Yes	No	<=1														0:No	CTD	Ventricular septal defect	0	1: US	35	44	0
484		No		Hispanic							F				>1	0:No	0:No	0:No	0:No	0:No	0:No	0:No	0:No	0:No	0:No	0:No	0:No	0:No	0:No	ASD	Secundum ASD	60	3: Other	28		0
485		Yes		Non-Hispanic White					3:Less than High School	Trisomy 21	F				>1	1:Yes	0:No	0:No	1:Yes	0:No		1:Yes	0:No	1:Yes	0:No	1:Yes	0:No	0:No	1:Yes	CTD		25	1: US			1
486		No	4: Obese	Hispanic		0:No		No	3:Less than High School		F	4: Normal Birth Weight	0:No		>1	0:No	0:No	0:No	0:No	0:No	0:No	0:No	0:No	0:No	0:No	0:No	0:No	0:No	0:No	ASD	Secundum ASD	13	3: Other	15		0
487		No	2: Normal	Non-Hispanic White		0:No		No	5:Partial college		M	4: Normal Birth Weight	0:No		>1	0:No	0:No	0:No	0:No	0:No	0:No	0:No	0:No	0:No	0:No	0:No	0:No	0:No	1:Yes	CTD	Tetralogy of Fallot	16	1: US	31	27	0
488		No	2: Normal	Non-Hispanic Black		0:No		No	6:At least college degree		F	3: Low Birth Weight	0:No		>1	0:No	0:No	0:No	0:No	0:No	0:No	0:No	0:No	0:No	0:No	0:No	0:No	0:No	0:No	LVOT	Coarctation of the aorta	8	1: US	33	40	0
489		No	3: Overweight	Non-Hispanic White		0:No		No	4:High school		M		0:No		>1	0:No	0:No	0:No	0:No	0:No	0:No	0:No	0:No	0:No	0:No	0:No	0:No	0:No	0:No	CTD	Tetralogy of Fallot	27	1: US	26	30	0
490	No	No	1: Underweight	Non-Hispanic White	No	0:No	>=2	No	6:At least college degree	Unbalanced Translocation	M	4: Normal Birth Weight	0:No	No	<=1														0:No	CTD		0	1: US	29	27	1
491		Yes	2: Normal	Hispanic		0:No		No	6:At least college degree		F	4: Normal Birth Weight	0:No		>1	0:No	0:No	1:Yes	1:Yes	0:No	0:No	0:No	0:No	0:No	0:No	0:No	0:No	0:No	0:No	ASD	NOS - not otherwise specified	6	1: US	23	33	0
492		No		Non-Hispanic White		0:No		No			M		0:No		>1	0:No	0:No	0:No	0:No	0:No	0:No	0:No	0:No	0:No	0:No	0:No	0:No	0:No	0:No	LVOT	Coarctation of the aorta	32	1: US			0
493		No	2: Normal	Non-Hispanic White		0:No		No	5:Partial college		M	5: High Birth Weight	0:No		>1	0:No	0:No	0:No	0:No	0:No	0:No	0:No	0:No	0:No	0:No	0:No	0:No	0:No	0:No	CTD	D-transposition of the great arteries	34	1: US	25	27	0
494		No	2: Normal	Non-Hispanic White		0:No		No	5:Partial college		F	4: Normal Birth Weight	0:No		>1	0:No	0:No	0:No	0:No	0:No	0:No	0:No	0:No	0:No	0:No	0:No	0:No	0:No	0:No	LVOT	Bicuspid aortic valve, non-stenotic	39	3: Other	28	38	0
495	Yes	No	4: Obese	Hispanic	No	0:No	>=2	No	4:High school		F	4: Normal Birth Weight	0:No	No	<=1														0:No	AVCD	Complete AVCD	0	1: US	24	23	0
496		No	2: Normal	Hispanic		0:No		No	5:Partial college		M	4: Normal Birth Weight	0:No		>1	0:No	0:No	0:No	0:No	0:No	0:No	0:No	0:No	0:No	0:No	0:No	0:No	0:No	0:No	AVCD	Transitional AVCD	6	3: Other	29	33	0
497		No	2: Normal	Non-Hispanic Asian		0:No		No	6:At least college degree		F	4: Normal Birth Weight	0:No		>1		0:No	0:No	0:No	0:No	0:No	0:No	0:No	0:No	0:No	0:No	0:No	0:No	1:Yes	CTD	Double outlet right ventricle	3	1: US	36	38	0
498		No	2: Normal	Non-Hispanic Other		0:No		No	4:High school		F	4: Normal Birth Weight	1:Yes		>1	0:No	0:No	0:No	0:No	0:No	0:No	0:No	0:No	0:No	0:No	0:No	0:No	0:No	0:No	Other	Ebstein/abnormal TV	28	1: US	25	39	0
499		No	2: Normal	Non-Hispanic White		0:No		No	4:High school		M	4: Normal Birth Weight	0:No		>1	0:No	0:No	0:No	0:No	0:No	0:No	1:Yes	0:No	0:No	0:No	0:No	0:No	0:No	0:No	CTD	Tetralogy of Fallot	35	1: US	32	35	0
500		No		Non-Hispanic White					4:High school		M				>1	1:Yes	0:No	0:No	0:No	0:No	0:No	0:No	0:No	0:No	0:No	0:No	0:No	0:No	0:No	LVOT	Aortic stenosis	46	1: US		53	0
501		No		Non-Hispanic White					3:Less than High School		F				>1		0:No	0:No	0:No	0:No	0:No	0:No	0:No	0:No	0:No	1:Yes	0:No	0:No	0:No	RVOT	Tricuspid valve atresia	25	1: US	27	25	0
502		No	2: Normal	Non-Hispanic White		0:No		No	6:At least college degree		M	4: Normal Birth Weight	0:No		>1		0:No	0:No	0:No	0:No	0:No	0:No	0:No	0:No	0:No	0:No	0:No	0:No	1:Yes	CTD	Tetralogy of Fallot	1	1: US	29	30	0
503		No	1: Underweight	Non-Hispanic White		0:No		No	6:At least college degree		M	4: Normal Birth Weight	0:No		>1	0:No	0:No	0:No	0:No	0:No	0:No	0:No	0:No	0:No	0:No	0:No	0:No	0:No	0:No	Lat	Heterotaxy	18	1: US	26	27	0
504		No		Non-Hispanic White		0:No		No			F		0:No		>1	0:No	0:No	0:No	0:No	0:No	0:No	0:No	0:No	1:Yes	0:No	0:No	0:No	0:No	0:No	LVOT	Hypoplastic left heart syndrome	12	1: US	37	42	0
505	Yes	No	2: Normal	Non-Hispanic White	No	0:No	1	No	6:At least college degree		M	4: Normal Birth Weight	0:No	Yes	<=1														0:No	CTD	D-transposition of the great arteries	0	1: US	32	31	0
506		No		Non-Hispanic Other		0:No		No	6:At least college degree		F		0:No		>1	0:No	0:No	0:No	0:No	0:No	0:No	0:No	0:No	0:No	0:No	1:Yes	0:No	0:No	1:Yes	Lat	Heterotaxy	23	3: Other	29	33	0
507	Yes	No	2: Normal	Non-Hispanic White	Yes	0:No	>=2	No	3:Less than High School		M	4: Normal Birth Weight	0:No	No	<=1														0:No	Lat	Heterotaxy	0	3: Other	24	29	0
508	Yes	No	2: Normal	Hispanic	No	0:No	>=2	No	5:Partial college	DGS/VCFS/22q11.2 deletion	M	4: Normal Birth Weight	0:No	No	<=1														1:Yes	CTD		0	1: US	27		1
509	No	No	3: Overweight	Non-Hispanic White	No	0:No	>=2	No	5:Partial college		M	4: Normal Birth Weight	0:No	No	<=1														0:No	Other	Partial anomalous pulmonary venous return	0	1: US	23	27	0
510		Yes	4: Obese	Hispanic		0:No		No	3:Less than High School		F	4: Normal Birth Weight	1:Yes		>1		0:No	1:Yes	0:No	0:No	0:No	0:No	0:No	0:No	0:No	0:No	0:No	0:No	0:No	RVOT	Pulmonary valve atresia	1	1: US	23	26	0
511		No	4: Obese	Hispanic		0:No		No	3:Less than High School	Williams	M	4: Normal Birth Weight	0:No		>1		0:No	0:No	0:No	0:No	0:No	0:No	0:No	0:No	0:No	0:No	0:No	0:No	1:Yes	LVOT		3	3: Other	22	40	1
512	Yes	No	3: Overweight	Hispanic	No	0:No	>=2	No	4:High school		F	4: Normal Birth Weight	0:No	No	<=1														0:No	LVOT	Coarctation of the aorta	0	1: US	27	23	0
513		No		Non-Hispanic White		0:No		No	5:Partial college		M		0:No		>1	0:No	0:No	0:No	0:No	0:No	0:No	0:No	0:No	0:No	0:No	0:No	0:No	0:No	0:No	RVOT	Pulmonary valve atresia	31	1: US	32	36	0
514		Yes		Non-Hispanic White					4:High school		M				>1	0:No	0:No	0:No	1:Yes	0:No	0:No	0:No	0:No	0:No	0:No	0:No	0:No	0:No	0:No	Lat	Heterotaxy	29	1: US	32	33	0
515		No		Non-Hispanic White		0:No		No	4:High school		M		0:No		>1	0:No	0:No	0:No	0:No	0:No	0:No	0:No	0:No	0:No	0:No	0:No	0:No	0:No	0:No	LVOT	Aortic stenosis	21	1: US	31	31	0
516		Yes	2: Normal	Non-Hispanic Asian		0:No		No	5:Partial college		M	3: Low Birth Weight	1:Yes		>1	0:No	0:No	1:Yes	1:Yes	0:No	0:No	1:Yes	1:Yes	0:No	0:No	1:Yes	1:Yes	0:No	1:Yes	CTD	Tetralogy of Fallot	18	1: US	28	30	0
517		No	2: Normal	Hispanic		0:No		No	5:Partial college		M	5: High Birth Weight	0:No		>1	0:No	0:No	0:No	0:No	0:No	0:No	0:No	0:No	0:No	0:No	0:No	0:No	0:No	0:No	Other	Partial anomalous pulmonary venous return	45	1: US	23		0
518		No	1: Underweight	Non-Hispanic White		0:No		No	4:High school		F	4: Normal Birth Weight	0:No		>1	0:No	0:No	0:No	0:No	0:No	0:No	0:No	0:No	0:No	0:No	0:No	0:No	0:No	0:No	LVOT	Bicuspid aortic valve, non-stenotic	56	1: US	21	27	0
519		No	2: Normal	Non-Hispanic White		0:No		No	3:Less than High School		F	3: Low Birth Weight	0:No		>1	0:No	0:No	0:No	0:No	0:No	0:No	0:No	0:No	0:No	0:No	0:No	0:No	0:No	0:No	LVOT	Coarctation of the aorta	58	1: US	22	24	0
520	No	No	2: Normal	Non-Hispanic White	No	0:No	1	No	6:At least college degree		F	4: Normal Birth Weight	0:No	Yes	<=1														0:No	Other	Complex	0	1: US	26	26	0
521		No	3: Overweight	Hispanic		0:No		No	4:High school		M	4: Normal Birth Weight	0:No		>1	0:No	0:No	0:No	0:No	0:No	0:No	0:No	0:No	0:No	0:No	0:No	0:No	0:No	1:Yes	CTD	D-transposition of the great arteries	8	1: US	31	29	0
522	Yes	No	3: Overweight	Non-Hispanic White	No	0:No	1	No	6:At least college degree	Williams	F	4: Normal Birth Weight	0:No	No	<=1														1:Yes	LVOT		0	1: US	35	36	1
523		No	2: Normal	Hispanic		0:No		No	5:Partial college		F	4: Normal Birth Weight	0:No		>1		0:No	0:No	0:No	0:No	0:No	0:No	0:No	0:No	0:No	0:No	0:No	0:No	1:Yes	Lat	Heterotaxy	1	1: US	21	26	0
524	No	No	2: Normal	Hispanic	No	0:No	>=2	No	4:High school	Trisomy 21	F	3: Low Birth Weight	0:No	No	<=1														1:Yes	CTD		0	1: US	22	23	1
525	No	No	4: Obese	Hispanic	No	0:No	>=2	No	4:High school		F	4: Normal Birth Weight	0:No	No	<=1														0:No	LVOT	LVOT - Other	0	1: US	24	24	0
526		No	2: Normal	Non-Hispanic White		0:No		No	5:Partial college		M	4: Normal Birth Weight	0:No		>1		0:No	0:No	0:No	0:No	0:No	0:No	0:No	0:No	0:No	0:No	0:No	0:No	1:Yes	LVOT	Coarctation of the aorta	5	1: US	24	36	0
527		Yes	3: Overweight	Non-Hispanic Asian		0:No		No	6:At least college degree		M	5: High Birth Weight	0:No		>1	0:No	0:No	1:Yes	1:Yes	1:Yes	0:No	0:No	0:No	1:Yes	1:Yes	1:Yes	1:Yes	1:Yes	1:Yes	CTD	CTD - Other	18	3: Other	35	38	0
528		Yes	2: Normal	Non-Hispanic White		0:No		No	5:Partial college	DGS/VCFS/22q11.2 deletion	F	4: Normal Birth Weight	0:No		>1	0:No	0:No	1:Yes	1:Yes	1:Yes	1:Yes	1:Yes	0:No	1:Yes	0:No	1:Yes	0:No	0:No	1:Yes	CTD		23	1: US	28	26	1
529	Yes	No	2: Normal	Non-Hispanic White	No	0:No	1	No	6:At least college degree		M	4: Normal Birth Weight	0:No	No	<=1														1:Yes	CTD	Aortic arch anomaly	0	1: US	28	30	0
530		Yes		Non-Hispanic White		0:No		No	5:Partial college		M	4: Normal Birth Weight	0:No		>1	1:Yes	0:No	0:No	1:Yes	0:No	0:No	0:No	0:No	1:Yes	0:No	0:No	0:No	0:No	0:No	Other	Complex	18	1: US		49	0
531		Yes		Non-Hispanic White		0:No		No		Trisomy 21	F	3: Low Birth Weight	0:No		>1		0:No	1:Yes	1:Yes	1:Yes	0:No	1:Yes	0:No	0:No	0:No	0:No	1:Yes	0:No	1:Yes	AVCD		6	3: Other			1
532	Yes	No	2: Normal	Non-Hispanic White	No	0:No	>=2	No	6:At least college degree		M	4: Normal Birth Weight	0:No	No	<=1														0:No	RVOT	Pulmonary valve stenosis	0	1: US	35	37	0
533		No	2: Normal	Non-Hispanic White		0:No		No	6:At least college degree		F	4: Normal Birth Weight	0:No		>1		0:No	0:No	0:No	0:No	0:No	0:No	0:No	0:No	0:No	0:No	0:No	0:No	1:Yes	CTD	Ventricular septal defect	4	1: US	28	28	0
534		No		Non-Hispanic White						DGS/VCFS/22q11.2 deletion	F	3: Low Birth Weight			>1	1:Yes	0:No	0:No	0:No	0:No	0:No	1:Yes	0:No	0:No	0:No	0:No	0:No	0:No	1:Yes	RVOT		32	3: Other			1
535	No	No	4: Obese	Non-Hispanic White	Yes	0:No	>=2	No	4:High school		M	4: Normal Birth Weight	0:No	No	<=1														1:Yes	CTD	Ventricular septal defect	0	1: US	39	46	0
536	No	No		Hispanic	No	0:No	1	No	6:At least college degree		M	4: Normal Birth Weight	0:No	No	<=1														0:No	CTD	Ventricular septal defect	0	1: US	20	22	0
537		Yes	2: Normal	Non-Hispanic White		0:No		No	6:At least college degree		M	5: High Birth Weight	0:No		>1	0:No	1:Yes	0:No	0:No	0:No	0:No	1:Yes	1:Yes	1:Yes	1:Yes	0:No	0:No	0:No	0:No	LVOT	Aortic stenosis	20	1: US	32	28	0
538	Yes	No	3: Overweight	Non-Hispanic White	No	0:No	1	No	5:Partial college		M	4: Normal Birth Weight	1:Yes	No	<=1														0:No	AVCD	Complete AVCD	0	1: US	33	35	0
539		No	2: Normal	Non-Hispanic White		0:No		No	4:High school	VACTERL	F	3: Low Birth Weight	0:No		>1	0:No	0:No	0:No	0:No	0:No	0:No	0:No	0:No	1:Yes	0:No	1:Yes	0:No	0:No	1:Yes	Lat		27	1: US	23	28	1
540	No	No	3: Overweight	Non-Hispanic White	No	0:No	>=2	No	4:High school		F	4: Normal Birth Weight	0:No	No	<=1														0:No	CTD	Tetralogy of Fallot	0	1: US	29	31	0
541		Yes		Non-Hispanic Other		0:No		No	6:At least college degree		M	5: High Birth Weight	1:Yes		>1		0:No	1:Yes	0:No	0:No	0:No	0:No	0:No	0:No	0:No	0:No	0:No	0:No	1:Yes	LVOT	Hypoplastic left heart syndrome	4	1: US	28	29	0
542		Yes	2: Normal	Non-Hispanic Other		0:No		No	5:Partial college		M	4: Normal Birth Weight	0:No		>1	1:Yes	0:No	1:Yes	0:No	0:No	0:No	0:No	0:No	0:No	0:No	0:No	0:No	0:No	0:No	RVOT	Pulmonary valve atresia	15	1: US	35	43	0
543	Yes	No		Non-Hispanic White	No	0:No	1	No	5:Partial college		M	4: Normal Birth Weight	0:No	No	<=1														1:Yes	LVOT	LVOT - Other	0	1: US	24	25	0
544		Yes	4: Obese	Hispanic		0:No		No	5:Partial college		M	4: Normal Birth Weight	0:No		>1	1:Yes	1:Yes	0:No	1:Yes	0:No	0:No	1:Yes	1:Yes	0:No	0:No	0:No	1:Yes	0:No	0:No	Lat	Heterotaxy	16	1: US	26	23	0
545	Yes	No	2: Normal	Non-Hispanic White	No	0:No	>=2	No	6:At least college degree		M	4: Normal Birth Weight	0:No	No	<=1														0:No	ASD	Secundum ASD	0	1: US	31	37	0
546		Yes	4: Obese	Non-Hispanic White		0:No		No	6:At least college degree		F	4: Normal Birth Weight	0:No		>1		0:No	1:Yes	0:No	0:No	0:No	1:Yes		0:No	0:No	0:No	0:No	0:No	0:No	CTD	Tetralogy of Fallot	2	1: US	31	30	0
547		No	4: Obese	Non-Hispanic White		0:No		No	5:Partial college		M	4: Normal Birth Weight	0:No		>1	0:No	0:No	0:No	0:No	0:No	0:No	0:No	0:No	0:No	0:No	0:No	0:No	0:No	0:No	CTD	Tetralogy of Fallot	11	1: US	37	32	0
548		No	2: Normal	Non-Hispanic White		0:No		No	5:Partial college	Marfan syndrome	M	4: Normal Birth Weight	0:No		>1	0:No	0:No	0:No	0:No	0:No	0:No	0:No	0:No	0:No	0:No	0:No	0:No	0:No	1:Yes	Other		12	1: US	26	29	1
549	No	No	2: Normal	Non-Hispanic Black	No	0:No	>=2	No	6:At least college degree		F	4: Normal Birth Weight	0:No	No	<=1														0:No	RVOT	Pulmonary valve stenosis	0	1: US	29	34	0
550		No	2: Normal	Non-Hispanic White		0:No		No	5:Partial college		M		0:No		>1	0:No	0:No	0:No	0:No	0:No	0:No	0:No	0:No	0:No	0:No	0:No	0:No	0:No	1:Yes	LVOT	Coarctation of the aorta	55	1: US			0
551		No	2: Normal	Non-Hispanic Asian		0:No		No	6:At least college degree		M	3: Low Birth Weight	1:Yes		>1	0:No	0:No	0:No	0:No	0:No	0:No	0:No	0:No	0:No	0:No	0:No	0:No	0:No	0:No	LVOT	Aortic stenosis	10	1: US	25	29	0
552	No	No	3: Overweight	Hispanic	Yes	0:No	1	No	4:High school		F	4: Normal Birth Weight	0:No	Yes															0:No	Other	Complex	0	1: US	24	26	0
553	No	No	4: Obese	Non-Hispanic White	Yes	0:No	1	No	4:High school		F	4: Normal Birth Weight	0:No	Yes	<=1														0:No	Other	Complex	0	1: US	24	27	0
554		No	3: Overweight	Non-Hispanic Black		0:No		No	3:Less than High School		F	4: Normal Birth Weight	0:No		>1		0:No	0:No	0:No	0:No	0:No	0:No	0:No	0:No	0:No	0:No	0:No	0:No	1:Yes	ASD	Secundum ASD	4	1: US	34	31	0
555		No	1: Underweight	Non-Hispanic Black		0:No		No	4:High school		F	4: Normal Birth Weight	0:No		>1	0:No	0:No	0:No	0:No	0:No	0:No	0:No	0:No	0:No	0:No	0:No	0:No	0:No	0:No	RVOT	Tricuspid valve atresia	27	1: US	31	41	0
556		Yes	3: Overweight	Non-Hispanic White		0:No		No	6:At least college degree		F	3: Low Birth Weight	0:No		>1	1:Yes	0:No	1:Yes	1:Yes	1:Yes	0:No	0:No	0:No	0:No	0:No	0:No	0:No	0:No	1:Yes	CTD	Truncus arteriosus	20	1: US	29	30	0
557		Yes	2: Normal	Non-Hispanic White		0:No		No	6:At least college degree		F	4: Normal Birth Weight	0:No		>1		0:No	1:Yes	0:No	0:No	0:No	1:Yes	0:No	0:No	0:No	0:No	0:No	0:No	1:Yes	LVOT	Coarctation of the aorta	3	1: US	32	33	0
558		No	2: Normal	Non-Hispanic White		0:No		No	5:Partial college		M	4: Normal Birth Weight	0:No		>1	0:No	0:No	0:No	0:No	0:No	0:No	0:No	1:Yes	0:No	0:No	1:Yes	1:Yes	0:No	0:No	ASD	Secundum ASD	46	1: US	21	23	0
559		No		Non-Hispanic Asian							F	4: Normal Birth Weight			>1		0:No	0:No	0:No	0:No	0:No	0:No	0:No	0:No	0:No	0:No	0:No	0:No	0:No	RVOT	Pulmonary valve stenosis	5	3: Other			0
560		No	2: Normal	Hispanic		0:No		No	3:Less than High School		M		0:No		>1	0:No	0:No	0:No	0:No	0:No	0:No	0:No	0:No	0:No	0:No	0:No	0:No	0:No	0:No	CTD	Tetralogy of Fallot	40	3: Other	21	27	0
561		No		Non-Hispanic White		0:No		No	4:High school		F		0:No		>1	0:No	0:No	0:No	0:No	0:No	0:No	0:No	0:No	0:No	0:No	0:No	0:No	0:No	0:No	ASD	Secundum ASD	18	1: US	34	44	0
562	Yes	No	1: Underweight	Non-Hispanic Black	No	0:No	1	No	4:High school		M	4: Normal Birth Weight	0:No	No	<=1														0:No	CTD	Tetralogy of Fallot	0	1: US	19	21	0
563	No	No	3: Overweight	Non-Hispanic Asian	No	0:No	>=2	No	6:At least college degree	Holt Oram	M	4: Normal Birth Weight	0:No	No	<=1														1:Yes	CTD		0	1: US	34	34	1
564		No	2: Normal	Non-Hispanic White		0:No		No	5:Partial college		M	4: Normal Birth Weight	0:No		>1	0:No	0:No	0:No	0:No	0:No	0:No	1:Yes	0:No	0:No	0:No	0:No	0:No	0:No	0:No	LVOT	Aortic stenosis	6	1: US	39	41	0
565		No	2: Normal	Hispanic		0:No		No	5:Partial college		F	4: Normal Birth Weight	0:No		>1		0:No	0:No	0:No	0:No	0:No	0:No	0:No	0:No	0:No	0:No	0:No	0:No	0:No	Other	Complex	5	1: US	27	32	0
566	Yes	No	4: Obese	Hispanic	No	0:No	>=2	No	6:At least college degree		M	3: Low Birth Weight	0:No	No	<=1														0:No	LVOT	Coarctation of the aorta	0	1: US	46	48	0
567		No		Non-Hispanic White							F				>1	0:No	0:No	0:No	0:No	0:No	0:No	0:No	0:No	0:No	0:No	0:No	0:No	0:No	0:No	Other	Other	49	1: US	31	32	0
568	No	No	4: Obese	Non-Hispanic White	No	0:No	>=2	No	5:Partial college		M	4: Normal Birth Weight	0:No	No	<=1														0:No	LVOT	Coarctation of the aorta	0	1: US	33	44	0
569		No	1: Underweight	Non-Hispanic White		0:No		No	5:Partial college		F	4: Normal Birth Weight	0:No		>1	0:No	0:No	0:No	0:No	0:No	0:No	0:No	0:No	0:No	0:No	0:No	0:No	1:Yes	1:Yes	CTD	CTD - Other	24	1: US	23	32	0
570		No	2: Normal	Non-Hispanic White		0:No		No	6:At least college degree		F	3: Low Birth Weight	0:No		>1	0:No	0:No	0:No	0:No	0:No	0:No	0:No	0:No	0:No	0:No	0:No	0:No	0:No	0:No	Lat	Heterotaxy	12	1: US	30	32	0
571	Yes	No	3: Overweight	Non-Hispanic White	No	0:No	1	No	4:High school		F	3: Low Birth Weight	0:No	No	<=1														0:No	CTD	CTD - Other	0	1: US	26	28	0
572	Yes	No	4: Obese	Hispanic	No	0:No	1	No	4:High school		M	4: Normal Birth Weight	0:No	No	<=1														0:No	Other	Coronary artery anomaly	0	1: US	17	18	0
573		Yes	2: Normal	Non-Hispanic Black		0:No		No	6:At least college degree		F	3: Low Birth Weight	0:No		>1	1:Yes	0:No	1:Yes	1:Yes	0:No	0:No	0:No	0:No	0:No	0:No	0:No	0:No	0:No	0:No	RVOT	Pulmonary valve stenosis	16	1: US	37		0
574		Yes	2: Normal	Non-Hispanic White		0:No		No	6:At least college degree		M	4: Normal Birth Weight	0:No		>1	0:No	0:No	1:Yes	1:Yes	0:No	0:No	1:Yes	0:No	0:No	1:Yes	0:No	0:No	0:No	0:No	CTD	Tetralogy of Fallot	18	1: US	40	38	0
575	No	No	2: Normal	Hispanic	No	0:No	>=2	No	6:At least college degree		M	4: Normal Birth Weight	0:No	No	<=1														1:Yes	LVOT	Hypoplastic left heart syndrome	0	1: US	36	39	0
576		No	2: Normal	Non-Hispanic Black		0:No		No	6:At least college degree		F	4: Normal Birth Weight	0:No		>1	0:No	0:No	0:No	0:No	0:No	0:No	0:No	0:No	0:No	0:No	0:No	0:No	0:No	0:No	CTD	Truncus arteriosus	15	3: Other	24	24	0
577		Yes	2: Normal	Non-Hispanic White		0:No		No	6:At least college degree		M	5: High Birth Weight	0:No		>1	0:No	0:No	0:No	1:Yes	0:No	0:No	0:No	0:No	0:No	0:No	0:No	0:No	0:No	0:No	Lat	Heterotaxy	16	1: US	37	33	0
578	Yes	No	2: Normal	Non-Hispanic White	No	0:No	1	No	6:At least college degree		M	3: Low Birth Weight	0:No	No	<=1														1:Yes	CTD	Truncus arteriosus	0	1: US	32	38	0
579		No		Non-Hispanic Black					4:High school		F				>1	0:No	0:No	0:No	0:No	0:No	0:No	0:No	0:No	0:No	0:No	0:No	0:No	0:No	1:Yes	ASD	Secundum ASD	38	1: US		32	0
580		No	3: Overweight	Non-Hispanic Black		0:No		Yes	4:High school		M	3: Low Birth Weight	1:Yes		>1		0:No	0:No	0:No	0:No	0:No	0:No	0:No	0:No	0:No	0:No	0:No	0:No	1:Yes	Lat	Heterotaxy	5	1: US	33	25	0
581	No	No	2: Normal	Hispanic	No	0:No	1	No	4:High school		M	4: Normal Birth Weight	0:No	No	<=1														0:No	CTD	Tetralogy of Fallot	0	1: US	32	42	0
582		Yes	3: Overweight	Non-Hispanic White		0:No		No	4:High school		F	4: Normal Birth Weight	0:No		>1	0:No	0:No	0:No	1:Yes	0:No	0:No	0:No	0:No	0:No	0:No	0:No	0:No	0:No	0:No	CTD	Tetralogy of Fallot	29	1: US	44	46	0
583	Yes	No	2: Normal	Non-Hispanic Asian	No	0:No	>=2	No	6:At least college degree		M	4: Normal Birth Weight	0:No	No	<=1														0:No	CTD	Tetralogy of Fallot	0	1: US	34	38	0
584		No	2: Normal	Non-Hispanic Black		0:No		No	6:At least college degree		M		0:No		>1	0:No	1:Yes	0:No	0:No	0:No	0:No	0:No	1:Yes	0:No	0:No	0:No	0:No	0:No	0:No	CTD	Tetralogy of Fallot	9	1: US	31	36	0
585		No	2: Normal	Non-Hispanic White		0:No		No	6:At least college degree		F	4: Normal Birth Weight	0:No		>1	0:No	0:No	0:No	0:No	0:No	0:No	0:No	0:No	0:No	0:No	0:No	0:No	0:No	0:No	CTD	Truncus arteriosus	12	1: US	21	22	0
586		Yes	2: Normal	Non-Hispanic White		0:No		No	4:High school		M	4: Normal Birth Weight	0:No		>1		0:No	1:Yes	0:No	0:No	0:No	0:No	0:No	0:No	0:No	0:No	0:No	0:No	1:Yes	LVOT	Aortic stenosis	1	1: US	19	21	0
587	Yes	No	4: Obese	Hispanic	No	0:No	>=2	No	3:Less than High School	Jacobsen	M	3: Low Birth Weight	1:Yes	No	<=1														1:Yes	CTD		0	1: US	30	26	1
588		No	2: Normal	Non-Hispanic White		0:No		No	5:Partial college		F	4: Normal Birth Weight	0:No		>1	0:No	0:No	0:No	0:No	0:No	0:No	0:No	0:No	0:No	0:No	0:No	0:No	0:No	0:No	RVOT	Pulmonary valve stenosis	31	1: US	22	24	0
589		No	2: Normal	Non-Hispanic White		0:No		No	4:High school		F	4: Normal Birth Weight	0:No		>1	0:No	0:No	0:No	0:No	0:No	0:No	0:No	0:No	0:No	0:No	0:No	0:No	0:No	0:No	CTD	Tetralogy of Fallot	22	1: US	26	32	0
590		Yes		Hispanic		0:No		No	4:High school	DGS/VCFS/22q11.2 deletion	M	4: Normal Birth Weight	0:No		>1		0:No	1:Yes	1:Yes	1:Yes	0:No	1:Yes	0:No	0:No	1:Yes	0:No	0:No	0:No	1:Yes	CTD		4	1: US	21	20	1
591		No	2: Normal	Non-Hispanic White		0:No		No	6:At least college degree		M	4: Normal Birth Weight	0:No		>1		0:No	0:No	0:No	0:No	0:No	0:No	0:No	0:No	0:No	0:No	0:No	0:No	0:No	LVOT	Aortic stenosis	1	1: US	26	26	0
592	Yes	No	2: Normal	Hispanic	No	0:No	>=2	No	6:At least college degree		M	4: Normal Birth Weight	0:No	No	<=1														0:No	CTD	D-transposition of the great arteries	0	1: US	36	38	0
593	Yes	No	2: Normal	Non-Hispanic White	No	0:No	>=2	No	6:At least college degree	Trisomy 21	F	3: Low Birth Weight	1:Yes	No	<=1														1:Yes	AVCD		0	1: US	43	40	1
594	Yes	No	1: Underweight	Hispanic	No	0:No	>=2	No	4:High school		M	3: Low Birth Weight	0:No	No	<=1														1:Yes	LVOT	Coarctation of the aorta	0	1: US	20	30	0
595		No		Non-Hispanic White		0:No		No	6:At least college degree		M	4: Normal Birth Weight	1:Yes		>1		0:No	0:No	0:No	0:No	0:No	0:No	0:No	0:No	0:No	0:No	0:No	0:No	0:No	RVOT	Pulmonary valve atresia	3	1: US	32	33	0
596		No	2: Normal	Hispanic		0:No		No	4:High school		F	4: Normal Birth Weight	0:No		>1		0:No	0:No	0:No	0:No	0:No	0:No	0:No	0:No	0:No	0:No	0:No	0:No	0:No	RVOT	Pulmonary valve atresia	5	1: US	23	30	0
597		No	4: Obese	Hispanic		0:No		No	6:At least college degree		F	4: Normal Birth Weight	0:No		>1	0:No	0:No	0:No	0:No	0:No	0:No	0:No	0:No	0:No	0:No	0:No	0:No	0:No	1:Yes	LVOT	Hypoplastic left heart syndrome	12	1: US	24	25	0
598		No	2: Normal	Non-Hispanic White		0:No		No	6:At least college degree		M	4: Normal Birth Weight	0:No		>1	0:No	0:No	0:No	0:No	0:No	0:No	0:No	0:No	0:No	0:No	0:No	0:No	0:No	1:Yes	CTD	D-transposition of the great arteries	33	1: US	26	30	0
599		No	2: Normal	Non-Hispanic White		0:No		No	6:At least college degree		M	4: Normal Birth Weight	0:No		>1		0:No	0:No	0:No	0:No	0:No	0:No	0:No	0:No	0:No	0:No	0:No	0:No	0:No	AVCD	Primum ASD	2	1: US	23	26	0
600		No	2: Normal	Non-Hispanic White		0:No		No	6:At least college degree		M	4: Normal Birth Weight	0:No		>1	0:No	0:No	0:No	0:No	0:No	0:No	0:No	0:No	0:No	0:No	0:No	0:No	0:No	0:No	LVOT	Coarctation of the aorta	17	1: US	27	29	0
601		Yes	2: Normal	Non-Hispanic White		0:No		No	6:At least college degree	DGS/VCFS/22q11.2 deletion	M	4: Normal Birth Weight	0:No		>1	1:Yes	1:Yes	1:Yes	1:Yes	0:No	0:No	1:Yes	1:Yes	1:Yes	1:Yes	0:No	1:Yes	0:No	1:Yes	CTD		21	1: US	38	38	1
602		No		Non-Hispanic Black		0:No		No	5:Partial college		F	4: Normal Birth Weight	1:Yes		>1	0:No	0:No	0:No	0:No	0:No	0:No	0:No	0:No	0:No	0:No	0:No	0:No	0:No	0:No	AVCD	Complete AVCD	10	1: US	30	39	0
603		No	3: Overweight	Non-Hispanic Black		0:No		Yes	4:High school		M	4: Normal Birth Weight			>1	0:No	0:No	0:No	0:No	0:No	0:No	0:No	0:No	0:No	0:No	0:No	0:No	0:No	0:No	CTD	Double outlet right ventricle	24	1: US	32	47	0
604		No	2: Normal	Non-Hispanic White		0:No		No	4:High school		M		0:No		>1	0:No	0:No	0:No	0:No	0:No	0:No	1:Yes	1:Yes	0:No	0:No	0:No	0:No	0:No	0:No	CTD	Aortic arch anomaly	58	1: US	30	33	0
605	Yes	No	2: Normal	Hispanic	Yes	0:No	>=2	No	5:Partial college		F	4: Normal Birth Weight	0:No	No	<=1														0:No	Lat	Heterotaxy	0	1: US	36	42	0
606		No		Non-Hispanic Asian		0:No		No	3:Less than High School		M		0:No		>1	0:No	0:No	0:No	0:No	0:No	0:No	0:No	0:No	0:No	0:No	0:No	0:No	0:No	0:No	ASD	Sinus venosus ASD	52	1: US	32	35	0
607	Yes	No	3: Overweight	Hispanic	No	0:No	1	No	6:At least college degree		F	4: Normal Birth Weight	1:Yes	No	<=1														1:Yes	CTD	Tetralogy of Fallot	0	1: US	32	34	0
608		Yes	2: Normal	Non-Hispanic White		0:No		No	6:At least college degree	Kabuki	M	4: Normal Birth Weight	0:No		>1		0:No	1:Yes	1:Yes	0:No	0:No	0:No	0:No	0:No	0:No	0:No	0:No	0:No	1:Yes	LVOT		3	1: US	32	35	1
609		No		Non-Hispanic White		0:No		No			F	4: Normal Birth Weight	0:No		>1	0:No	0:No	0:No	0:No	0:No	0:No	0:No	0:No	0:No	0:No	0:No	0:No	0:No	0:No	CTD	Tetralogy of Fallot	19	1: US			0
610		Yes	4: Obese	Hispanic		0:No		No	5:Partial college		M	4: Normal Birth Weight	0:No		>1		1:Yes	1:Yes	0:No	0:No	0:No	1:Yes	0:No	0:No	0:No	0:No	0:No	0:No	1:Yes	Lat	Heterotaxy	5	1: US	28	24	0
611		No	3: Overweight	Non-Hispanic Asian		0:No		No	6:At least college degree		M	4: Normal Birth Weight	0:No		>1	0:No	0:No	0:No	0:No	0:No	0:No	0:No	0:No	0:No	0:No	0:No	0:No	0:No	0:No	CTD	Ventricular septal defect	19	1: US	28		0
612	Yes	No	2: Normal	Non-Hispanic Other	No	0:No	1	No	6:At least college degree		M	4: Normal Birth Weight	1:Yes	No	<=1														0:No	CTD	Ventricular septal defect	0	1: US	35	33	0
613		Yes	3: Overweight	Non-Hispanic White		0:No		No	5:Partial college		F	4: Normal Birth Weight	0:No		>1	0:No	0:No	0:No	1:Yes	0:No	0:No	0:No	0:No	0:No	0:No	1:Yes	1:Yes	0:No	1:Yes	Lat	Heterotaxy	16	1: US	29	30	0
614		No	2: Normal	Non-Hispanic White		0:No		No	6:At least college degree		M	4: Normal Birth Weight	0:No		>1		0:No	0:No	0:No	0:No	0:No	0:No	0:No	0:No	0:No	0:No	0:No	0:No	0:No	Other	Ebstein/abnormal TV	1	1: US	25	27	0
615		No	3: Overweight			0:No		No			M	4: Normal Birth Weight	0:No		>1	0:No		0:No	0:No	0:No	0:No	0:No	0:No	0:No	0:No	0:No	0:No	0:No	0:No	CTD	Tetralogy of Fallot	9	3: Other	21	36	0
616	Yes	No		Hispanic	No	0:No	>=2	No	4:High school		F	4: Normal Birth Weight	1:Yes	No	<=1														1:Yes	CTD	CTD - Other	0	1: US	36	28	0
617	Yes	No	3: Overweight	Non-Hispanic White	No	0:No	1	No	6:At least college degree		M	3: Low Birth Weight	0:No	No	<=1														1:Yes	RVOT	Pulmonary valve stenosis	0	1: US	37	44	0
618		Yes	2: Normal	Non-Hispanic White		0:No		No	5:Partial college	DGS/VCFS/22q11.2 deletion	M	3: Low Birth Weight	0:No		>1		0:No	1:Yes		0:No	0:No	1:Yes	0:No	0:No	0:No	0:No	0:No	0:No	1:Yes	CTD		2	1: US	30	27	1
619		Yes	1: Underweight	Non-Hispanic White		0:No		No	4:High school		F	4: Normal Birth Weight	0:No		>1	1:Yes	0:No	1:Yes	1:Yes	0:No	0:No	0:No	0:No	0:No	0:No	0:No	0:No	0:No	0:No	LVOT	Hypoplastic left heart syndrome	10	1: US	25	22	0
620	No	No	2: Normal	Hispanic	No	0:No	>=2	No	4:High school		M	4: Normal Birth Weight	0:No	No	<=1														0:No	CTD	Ventricular septal defect	0	1: US	32	32	0
621		No		Non-Hispanic White		0:No	1	No			M	4: Normal Birth Weight	0:No		<=1														1:Yes	LVOT	Hypoplastic left heart syndrome	0	1: US	37	37	0
622		No		Non-Hispanic White		0:No		No	6:At least college degree		F	4: Normal Birth Weight	0:No		>1		0:No	0:No	0:No	0:No	0:No	1:Yes	0:No	0:No	0:No	0:No	0:No	0:No	0:No	CTD	Tetralogy of Fallot	3	1: US	25	28	0
623		Yes	4: Obese	Hispanic		0:No		No	3:Less than High School		M		0:No		>1	0:No	0:No	1:Yes	1:Yes	1:Yes	1:Yes	1:Yes	1:Yes	0:No	0:No	0:No	0:No	0:No	1:Yes	LVOT	Coarctation of the aorta	9	1: US	29		0
624		No	2: Normal	Non-Hispanic White		0:No		No	6:At least college degree		M	5: High Birth Weight	0:No		>1	0:No	0:No	0:No	0:No	0:No	0:No	0:No	0:No	0:No	0:No	0:No	0:No	0:No	0:No	CTD	Tetralogy of Fallot	47	1: US	24	34	0
625		No	2: Normal	Non-Hispanic White		0:No		No	5:Partial college		M	4: Normal Birth Weight	0:No		>1	1:Yes	0:No	0:No	0:No	0:No	0:No	0:No	0:No	0:No	0:No	0:No	0:No	0:No	0:No	LVOT	Aortic stenosis	18	1: US	28		0
626	Yes	No	2: Normal	Non-Hispanic White	No	0:No	>=2	No	6:At least college degree		F	4: Normal Birth Weight	0:No	No	<=1														0:No	Other	Total anomalous pulmonary venous return	0	1: US	37	38	0
627		Yes	2: Normal	Non-Hispanic White		0:No		Yes	5:Partial college		M	4: Normal Birth Weight	0:No		>1	1:Yes	0:No	1:Yes	0:No	0:No	0:No	1:Yes	0:No	0:No	0:No	0:No	0:No	0:No	0:No	Lat	Heterotaxy	7	1: US	37	42	0
628		No		Non-Hispanic White		0:No		No	3:Less than High School		F	4: Normal Birth Weight	0:No		>1	1:Yes	0:No	0:No	0:No	0:No	0:No	0:No	0:No	0:No	0:No	0:No	0:No	0:No	0:No	CTD	Tetralogy of Fallot	71	1: US	33	39	0
629		No	2: Normal	Non-Hispanic White		0:No		No	6:At least college degree		M	4: Normal Birth Weight	0:No		>1	0:No	0:No	0:No	0:No	0:No	0:No	0:No	0:No	0:No	0:No	0:No	0:No	0:No	0:No	LVOT	Hypoplastic left heart syndrome	15	1: US	29	31	0
630		Yes	2: Normal	Non-Hispanic Black		0:No		No	5:Partial college	Trisomy 21	M	4: Normal Birth Weight	0:No		>1	0:No	0:No	1:Yes	0:No	1:Yes	0:No	0:No	0:No	0:No	0:No	0:No	0:No	0:No	1:Yes	CTD		16	1: US	28	29	1
631		Yes	2: Normal	Hispanic		0:No		No	3:Less than High School		M	4: Normal Birth Weight	0:No		>1		0:No	1:Yes	0:No	0:No	0:No	0:No	0:No	0:No	0:No	0:No	0:No	0:No	0:No	LVOT	LVOT - Other	1	1: US	30	40	0
632	No	No	4: Obese	Hispanic	No	0:No	1	Yes	4:High school		M	4: Normal Birth Weight	0:No	No	<=1														1:Yes	Other	Complex	0	1: US	23	22	0
633		No		Non-Hispanic White					6:At least college degree		M				>1		0:No	0:No	0:No	0:No	0:No	0:No	0:No	0:No	0:No	0:No	0:No	0:No	0:No	Lat	Heterotaxy	35	1: US	26	24	0
634		Yes	3: Overweight	Non-Hispanic White		0:No		No	6:At least college degree		F	4: Normal Birth Weight	0:No		>1	0:No	0:No	1:Yes	1:Yes	0:No	0:No	1:Yes	0:No	0:No	0:No	0:No	0:No	0:No	0:No	RVOT	Pulmonary valve atresia	13	1: US	31	31	0
635		No	2: Normal	Non-Hispanic White		0:No		No	6:At least college degree		M	4: Normal Birth Weight	0:No		>1	0:No	0:No	0:No	0:No	0:No	0:No	0:No	0:No	0:No	0:No	0:No	0:No	0:No	0:No	CTD	D-transposition of the great arteries	17	1: US	33	36	0
636	Yes	No	2: Normal	Non-Hispanic Other	No	0:No	>=2	No	6:At least college degree		F	3: Low Birth Weight	0:No	No	<=1														0:No	CTD	Tetralogy of Fallot	0	1: US	36	37	0
637		No	2: Normal	Non-Hispanic White		0:No		No	4:High school		M	4: Normal Birth Weight	0:No		>1	0:No	0:No	0:No	0:No	0:No	0:No	0:No	0:No	0:No	0:No	0:No	0:No	0:No	0:No	CTD	Tetralogy of Fallot	36	1: US	28	30	0
638	No	No	2: Normal	Non-Hispanic Asian	No	0:No	>=2	No	4:High school		M	4: Normal Birth Weight	0:No	No	<=1														0:No	CTD	Tetralogy of Fallot	0	1: US	25	33	0
639		No	2: Normal	Non-Hispanic White		0:No		No	6:At least college degree		M	3: Low Birth Weight	0:No		>1		0:No	0:No	0:No	0:No	0:No	0:No	0:No	0:No	0:No	0:No	0:No	0:No	0:No	ASD	Secundum ASD	1	1: US	25	26	0
640		Yes		Hispanic							F				>1	1:Yes	0:No	0:No	1:Yes	0:No	0:No	0:No	1:Yes	1:Yes	0:No	0:No	0:No	0:No	1:Yes	Lat	Heterotaxy	17	1: US			0
641	Yes	No	2: Normal	Non-Hispanic Other	No	0:No	>=2	No	6:At least college degree		M	4: Normal Birth Weight	0:No	No	<=1														1:Yes	LVOT	Hypoplastic left heart syndrome	0	1: US	32	31	0
642		Yes	3: Overweight	Non-Hispanic White		0:No		No	6:At least college degree		F	4: Normal Birth Weight	0:No		>1	1:Yes	0:No	0:No	1:Yes	0:No	0:No	0:No	1:Yes	1:Yes	0:No	0:No	1:Yes	0:No	0:No	LVOT	Coarctation of the aorta	20	1: US	18		0
643		No	2: Normal	Hispanic		0:No		No	4:High school		M	4: Normal Birth Weight	0:No		>1	0:No	0:No	0:No	0:No	0:No	0:No	0:No	0:No	0:No	0:No	0:No	0:No	0:No	0:No	CTD	Tetralogy of Fallot	28	1: US	23	26	0
644	No	No	2: Normal	Hispanic	No	0:No	1	No	5:Partial college	DGS/VCFS/22q11.2 deletion	F	3: Low Birth Weight	0:No	No	<=1														1:Yes	CTD		0	1: US	24	25	1
645	Yes	No	1: Underweight	Non-Hispanic White	No	0:No	1	No	5:Partial college		M	4: Normal Birth Weight	0:No	No	<=1														0:No	CTD	D-transposition of the great arteries	0	1: US	23	23	0
646		No	1: Underweight	Non-Hispanic White		0:No		No	5:Partial college		M	4: Normal Birth Weight	0:No		>1	0:No	0:No	0:No	0:No	0:No	0:No	0:No	0:No	1:Yes	0:No	1:Yes	0:No	0:No	0:No	LVOT	Aortic stenosis	28	1: US	25	30	0
647		No	2: Normal	Non-Hispanic White		0:No		No	5:Partial college		F	4: Normal Birth Weight	0:No		>1		0:No	0:No	0:No	0:No	0:No	0:No	0:No	0:No	0:No	0:No	0:No	0:No	0:No	CTD	Ventricular septal defect	5	1: US	40	35	0
648		No		Non-Hispanic Asian					3:Less than High School		M				>1	0:No	0:No	0:No	0:No	0:No	0:No	0:No	0:No	0:No	0:No	0:No	0:No	0:No	0:No	LVOT	LVOT - Other	44	3: Other		33	0
649	Yes	No	2: Normal	Non-Hispanic White	No	0:No	>=2	No	3:Less than High School		M	4: Normal Birth Weight	0:No	No	<=1														0:No	CTD	D-transposition of the great arteries	0	1: US	23	24	0
650		No	3: Overweight	Non-Hispanic Asian		0:No		No	6:At least college degree		F	4: Normal Birth Weight	0:No		>1		0:No	0:No	0:No	0:No	0:No	0:No	0:No	0:No	0:No	0:No	0:No	0:No	0:No	RVOT	Pulmonary valve stenosis	4	1: US	29	31	0
651		No	2: Normal	Non-Hispanic Other		0:No		No	4:High school		F	4: Normal Birth Weight	0:No		>1	0:No	0:No	0:No	0:No	0:No	0:No	0:No	0:No	0:No	0:No	0:No	0:No	0:No	0:No	CTD	Tetralogy of Fallot	36	1: US	16	17	0
652	No	No	4: Obese	Hispanic	No	0:No	>=2	No	5:Partial college		F	4: Normal Birth Weight	1:Yes	No	<=1														0:No	CTD	Truncus arteriosus	0	1: US	27	31	0
653		Yes	2: Normal	Non-Hispanic White		0:No		No	4:High school	Fragile X	M	5: High Birth Weight	0:No		>1			1:Yes	1:Yes	1:Yes	0:No	0:No			0:No		0:No	0:No	1:Yes	Other		39	1: US	29	28	1
654		No	2: Normal	Non-Hispanic White		0:No		No	5:Partial college		F	3: Low Birth Weight	0:No		>1	0:No	0:No	0:No	0:No	0:No	0:No	1:Yes	0:No	0:No	0:No	0:No	0:No	0:No	1:Yes	CTD	Aortic arch anomaly	47	1: US	26	27	0
655		No		Non-Hispanic White		0:No		No	6:At least college degree		M	4: Normal Birth Weight	0:No		>1	0:No	0:No	0:No	0:No	0:No	0:No	0:No	0:No	0:No	0:No	0:No	0:No	0:No	0:No	ASD	Secundum ASD	18	1: US	30	32	0
656	Yes	No	4: Obese	Hispanic	No	0:No	>=2	No	5:Partial college		F	5: High Birth Weight	0:No	No	<=1														0:No	LVOT	Bicuspid aortic valve, non-stenotic	0	1: US	32	32	0
657		No	2: Normal	Non-Hispanic White		0:No		No	6:At least college degree		F	3: Low Birth Weight	0:No		>1		0:No	0:No	0:No	0:No	0:No	0:No	0:No	0:No	0:No	0:No	0:No	0:No	0:No	ASD	Secundum ASD	3	1: US	31	45	0
658		Yes	4: Obese	Hispanic		0:No		No	3:Less than High School	Williams	M	4: Normal Birth Weight	0:No		>1		0:No	1:Yes	1:Yes	0:No	0:No	1:Yes	0:No	0:No	0:No	0:No	0:No	0:No	1:Yes	Other		2	1: US	29	31	1
659	Yes	No	2: Normal	Hispanic	No	0:No	>=2	No	4:High school		M	4: Normal Birth Weight	0:No	No	<=1														0:No	Other	Other	0	1: US	24	23	0
660		No	3: Overweight	Non-Hispanic Asian		0:No		No	6:At least college degree		F	4: Normal Birth Weight	0:No		>1		0:No	0:No	0:No	0:No	0:No	0:No	0:No	0:No	0:No	0:No	0:No	0:No	0:No	ASD	Secundum ASD	2	1: US	23	33	0
661		No		Hispanic		0:No		No	4:High school		M	4: Normal Birth Weight	0:No		>1	0:No	0:No	0:No	0:No	0:No	0:No	0:No	0:No	0:No	0:No	0:No	0:No	0:No	0:No	ASD	Secundum ASD	43	3: Other	33	37	0
662		No		Non-Hispanic White							M				<=1														0:No	Lat	Heterotaxy	0	1: US	27	33	0
663		Yes	3: Overweight	Hispanic		0:No		No	3:Less than High School		M	4: Normal Birth Weight	0:No		>1	0:No	0:No	1:Yes	1:Yes	0:No	0:No	0:No	0:No	0:No	0:No	0:No	0:No	0:No	1:Yes	LVOT	Coarctation of the aorta	12	1: US	30		0
664	Yes	No	2: Normal	Hispanic	No	0:No	>=2	No	4:High school	CHARGE	F	4: Normal Birth Weight	0:No	No	<=1														1:Yes	CTD		0	1: US	29	29	1
665		Yes	2: Normal	Non-Hispanic White		0:No		No	6:At least college degree		M	4: Normal Birth Weight	0:No		>1	0:No	0:No	0:No	1:Yes	0:No	0:No	0:No	0:No	0:No	0:No	0:No	0:No	0:No	0:No	CTD	D-transposition of the great arteries	35	1: US	31	29	0
666		No	2: Normal	Hispanic		0:No		No	6:At least college degree		F	4: Normal Birth Weight	0:No		>1	0:No	0:No	0:No	0:No	0:No	0:No	0:No	0:No	0:No	0:No	0:No	0:No	0:No	0:No	LVOT	Aortic stenosis	40	1: US	23		0
667		No	2: Normal	Non-Hispanic White		0:No		No	4:High school		M	4: Normal Birth Weight	0:No		>1		0:No	0:No	0:No	0:No	0:No	0:No	0:No	0:No	0:No	0:No	0:No	0:No	1:Yes	CTD	Tetralogy of Fallot	5	1: US	22	24	0
668		No	2: Normal	Non-Hispanic White		0:No		No	6:At least college degree		M	4: Normal Birth Weight	0:No		>1	0:No	0:No	0:No	0:No	0:No	0:No	0:No	0:No	0:No	0:No	0:No	0:No	0:No	0:No	CTD	Tetralogy of Fallot	7	1: US	28	33	0
669		No	2: Normal	Hispanic		0:No		No	4:High school		F	4: Normal Birth Weight	0:No		>1		0:No	0:No	0:No	0:No	0:No	0:No	0:No	0:No	0:No	0:No	0:No	0:No	0:No	RVOT	Pulmonary valve atresia	5	1: US	24	22	0
670		Yes	3: Overweight	Non-Hispanic Black		0:No		No	3:Less than High School	DGS/VCFS/22q11.2 deletion	F	3: Low Birth Weight	0:No		>1	1:Yes	0:No	1:Yes	1:Yes	0:No	0:No	1:Yes	0:No	0:No	0:No	0:No	0:No	0:No	1:Yes	CTD		16	1: US	29	38	1
671		No	2: Normal	Non-Hispanic Black		0:No		No	6:At least college degree		M	4: Normal Birth Weight	0:No		>1		0:No	0:No	0:No	0:No	0:No	1:Yes	0:No	0:No	0:No	0:No	0:No	0:No	0:No	AVCD	Complete AVCD	1	1: US	25	28	0
672	No	No	4: Obese	Non-Hispanic Black	No	0:No	>=2	No	4:High school		F	4: Normal Birth Weight	0:No	No	<=1														0:No	Other	Ventricular septal defect (muscular)	0	1: US	35	39	0
673		No		Non-Hispanic White					3:Less than High School		F				>1	0:No	0:No	0:No	0:No	0:No	0:No	0:No	0:No	0:No	0:No	0:No	0:No	0:No	0:No	Other	Partial anomalous pulmonary venous return	44	3: Other	32	32	0
674		No	2: Normal	Non-Hispanic White		0:No		No	4:High school		M	4: Normal Birth Weight	0:No		>1	0:No	0:No	0:No	0:No	0:No	0:No	0:No	0:No	0:No	0:No	0:No	0:No	0:No	0:No	Lat	Heterotaxy	60	1: US	22	26	0
675		Yes		Non-Hispanic Asian							M	4: Normal Birth Weight			>1	0:No	0:No	0:No	1:Yes	0:No	0:No	0:No	0:No	0:No	0:No	0:No	0:No	0:No	0:No	RVOT	Pulmonary valve atresia	13	3: Other			0
676		No		Non-Hispanic White		0:No		No	5:Partial college		M		0:No		>1	0:No	0:No	0:No	0:No	0:No	0:No	0:No	0:No	0:No	0:No	0:No	0:No	0:No	0:No	CTD	Tetralogy of Fallot	25	1: US	21	38	0
677		No		Non-Hispanic White		0:No		No	6:At least college degree		M	3: Low Birth Weight	1:Yes		>1		0:No	0:No	0:No	0:No	0:No	1:Yes	0:No	0:No	0:No	0:No	0:No	0:No	1:Yes	RVOT	Pulmonary valve atresia	3	1: US	30	28	0
678	Yes	No	1: Underweight	Non-Hispanic White	No	0:No	1	No	6:At least college degree		M	4: Normal Birth Weight	0:No	No	<=1														0:No	CTD	Ventricular septal defect	0	1: US	29	28	0
679		Yes	4: Obese	Hispanic		0:No		No	4:High school		M	4: Normal Birth Weight	0:No		>1		0:No	1:Yes	0:No	0:No	0:No	0:No	0:No	0:No	0:No	0:No	0:No	0:No	0:No	RVOT	Pulmonary valve stenosis	2	1: US	24	28	0
680		No		Non-Hispanic Asian							M				>1	0:No	0:No	0:No	0:No	0:No	1:Yes	1:Yes	0:No	0:No	0:No	0:No	0:No	0:No	0:No	CTD	Ventricular septal defect	50	3: Other			0
681		No	3: Overweight	Hispanic		0:No		No	3:Less than High School		F	4: Normal Birth Weight	0:No		>1	0:No	0:No	0:No	0:No	0:No	0:No	0:No	0:No	0:No	0:No	0:No	0:No	0:No	0:No	CTD	Tetralogy of Fallot	12	1: US	38		0
682	Yes	No	3: Overweight	Non-Hispanic White	No	0:No	1	No	6:At least college degree		F	4: Normal Birth Weight	0:No	No	<=1														1:Yes	CTD	Tetralogy of Fallot	0	1: US	40	43	0
683		Yes	4: Obese	Non-Hispanic White		0:No		Yes	6:At least college degree		M	4: Normal Birth Weight	0:No		>1		0:No	1:Yes	0:No	0:No	0:No	1:Yes	0:No	0:No	0:No	0:No	0:No	0:No	1:Yes	CTD	Tetralogy of Fallot	1	1: US	33	33	0
684		No		Non-Hispanic White							F				>1	1:Yes		0:No	0:No	0:No	0:No	0:No		1:Yes	0:No	1:Yes	1:Yes	0:No	0:No	LVOT	LVOT - Other	20	1: US			0
685		No	3: Overweight	Non-Hispanic White		0:No		No	6:At least college degree		F	4: Normal Birth Weight	0:No		>1	1:Yes	0:No	0:No	0:No	0:No	0:No	0:No	0:No	0:No	0:No	0:No	0:No	0:No	0:No	CTD	Tetralogy of Fallot	29	1: US	28	29	0
686	No	No	2: Normal	Non-Hispanic White	Yes	0:No	>=2	Yes	4:High school		M		0:No	No	<=1														1:Yes	Lat	Heterotaxy	0	1: US	22		0
687		No		Non-Hispanic White		0:No		No	5:Partial college		M		0:No		>1	0:No	0:No	0:No	0:No	0:No	0:No	0:No	0:No	0:No	0:No	0:No	0:No	0:No	0:No	CTD	Tetralogy of Fallot	46	1: US	35		0
688		Yes	2: Normal	Non-Hispanic White		0:No		No	6:At least college degree		M	4: Normal Birth Weight	0:No		>1	0:No	0:No	1:Yes	0:No	0:No	0:No	1:Yes	0:No	0:No	0:No	0:No	0:No	0:No	1:Yes	CTD	Double outlet right ventricle	8	1: US	37	38	0
689		Yes	4: Obese	Non-Hispanic White		0:No		No	4:High school		M	3: Low Birth Weight	0:No		>1		0:No	1:Yes	0:No	0:No	0:No	1:Yes	0:No	0:No	0:No	0:No	0:No	0:No	1:Yes	CTD	Tetralogy of Fallot	1	3: Other	25	26	0
690	Yes	No	4: Obese	Non-Hispanic White	No	0:No	1	No	6:At least college degree		M	4: Normal Birth Weight	0:No	No	<=1														0:No	CTD	CTD - Other	0	1: US	35	24	0
691		No	2: Normal	Non-Hispanic White		0:No		No	6:At least college degree		M	4: Normal Birth Weight	0:No		>1	0:No	0:No	0:No	0:No	0:No	0:No	0:No	0:No	0:No	0:No	0:No	0:No	0:No	0:No	LVOT	Bicuspid aortic valve, non-stenotic	9	1: US	27	29	0
692		Yes	2: Normal	Non-Hispanic White		0:No		No	6:At least college degree		F	3: Low Birth Weight	0:No		>1	0:No	0:No	0:No	1:Yes	0:No	0:No	0:No	0:No	0:No	0:No	0:No	0:No	1:Yes	0:No	LVOT	Coarctation of the aorta	18	1: US	35	38	0
693		Yes	3: Overweight	Hispanic		0:No		No	6:At least college degree		F	3: Low Birth Weight	0:No		>1	0:No	0:No	0:No	1:Yes	0:No	0:No	0:No	0:No	0:No	0:No	0:No	0:No	0:No	0:No	RVOT	Pulmonary valve stenosis	12	3: Other	29	27	0
694		Yes	2: Normal	Hispanic		0:No		No	5:Partial college		M	4: Normal Birth Weight	0:No		>1	0:No	0:No	0:No	1:Yes	0:No	0:No	0:No	0:No	0:No	0:No	0:No	0:No	0:No	0:No	LVOT	Hypoplastic left heart syndrome	12	1: US	32	36	0
695		No	3: Overweight	Non-Hispanic White		0:No		No	5:Partial college		M	5: High Birth Weight	0:No		>1	0:No	0:No	0:No	0:No	0:No	0:No	0:No	1:Yes	0:No	0:No	0:No	0:No	0:No	1:Yes	CTD	D-transposition of the great arteries	20	1: US	30	32	0
696	Yes	No	4: Obese	Non-Hispanic White	No	0:No	>=2	No	5:Partial college		M	4: Normal Birth Weight	0:No	No	<=1														0:No	LVOT	Aortic stenosis	0	1: US	37	40	0
697	Yes	No	2: Normal	Non-Hispanic White	Yes	0:No	1	No	6:At least college degree		F	4: Normal Birth Weight	0:No	No	<=1														0:No	Lat	Heterotaxy	0	1: US	25	24	0
698		No	2: Normal	Non-Hispanic White		0:No		No	6:At least college degree		M	4: Normal Birth Weight	1:Yes		>1	0:No	0:No	0:No	0:No	0:No	0:No	0:No	0:No	0:No	0:No	0:No	0:No	0:No	0:No	LVOT	Coarctation of the aorta	13	1: US	32	35	0
699		No	2: Normal	Non-Hispanic White		0:No		No	6:At least college degree		M	4: Normal Birth Weight	0:No		>1		0:No	0:No	0:No	0:No	0:No	0:No	0:No	0:No	0:No	0:No	0:No	0:No	1:Yes	CTD	Interrupted aortic arch	2	1: US	38	38	0
700		No	3: Overweight	Hispanic		0:No		No	3:Less than High School		F	4: Normal Birth Weight	0:No		>1	1:Yes	0:No	0:No	0:No	0:No	0:No	0:No	1:Yes	0:No	0:No	0:No	0:No	1:Yes	0:No	CTD	Ventricular septal defect	15	1: US	22	24	0
701	Yes	No	4: Obese	Non-Hispanic White	No	0:No	1	Yes	5:Partial college	Diamond-Blackfan Anemia	F	4: Normal Birth Weight	0:No	No	<=1														1:Yes	CTD		0	1: US	32	33	1
702		No		Non-Hispanic Black					3:Less than High School		M				>1	1:Yes	0:No	0:No	0:No	0:No	0:No	0:No	0:No	0:No	0:No	0:No	0:No	0:No	1:Yes	CTD	Tetralogy of Fallot	25	1: US	36		0
703		No	2: Normal	Non-Hispanic White		0:No		No	5:Partial college		M	4: Normal Birth Weight	0:No		>1	0:No	0:No	0:No	0:No	0:No	0:No	0:No	0:No	0:No	0:No	0:No	0:No	0:No	1:Yes	CTD	Tetralogy of Fallot	20	1: US	31	40	0
704		No	2: Normal	Non-Hispanic White		0:No		No	6:At least college degree		M	4: Normal Birth Weight	0:No				0:No	0:No	0:No	0:No	0:No	0:No	0:No	0:No	0:No	0:No	0:No	0:No	0:No	LVOT	Coarctation of the aorta	0	1: US	34	40	0
705		Yes	2: Normal	Non-Hispanic White		0:No		Yes	4:High school		F	4: Normal Birth Weight	0:No		>1	0:No	0:No	0:No	1:Yes	0:No	0:No	0:No	0:No	0:No	0:No	0:No	0:No	0:No	0:No	CTD	D-transposition of the great arteries	38	1: US	32	32	0
706		No	1: Underweight	Hispanic		0:No		No	3:Less than High School		M	4: Normal Birth Weight	0:No		>1		0:No	0:No	0:No	0:No	0:No	0:No	0:No	0:No	0:No	0:No	0:No	0:No	0:No	LVOT	Aortic stenosis	1	1: US	25	28	0
707		No	4: Obese	Non-Hispanic White		0:No		No	6:At least college degree		M	4: Normal Birth Weight	0:No		>1	0:No	0:No	0:No	0:No	0:No	0:No	0:No	0:No	0:No	0:No	0:No	0:No	0:No	0:No	CTD	Tetralogy of Fallot	15	1: US	30	31	0
708	No	No	2: Normal	Hispanic	No	0:No	1	No	4:High school		M	4: Normal Birth Weight	0:No	No	<=1														1:Yes	LVOT	Hypoplastic left heart syndrome	0	1: US	25	33	0
709	Yes	No	2: Normal	Non-Hispanic Black	No	0:No	1	No	4:High school		F	4: Normal Birth Weight	0:No	No	<=1														0:No	LVOT	Coarctation of the aorta	0	1: US	20	17	0
710	No	No	2: Normal	Non-Hispanic White	No	0:No	1	No	6:At least college degree		F	4: Normal Birth Weight	0:No	Yes	<=1														0:No	RVOT	Pulmonary valve stenosis	0	1: US	44	51	0
711		No	2: Normal	Hispanic		0:No		No	4:High school		F	4: Normal Birth Weight	1:Yes		>1	0:No	0:No	0:No	0:No	0:No	0:No	0:No	0:No	0:No	0:No	0:No	0:No	0:No	0:No	ASD	Secundum ASD	16	1: US	32	36	0
712	Yes	No	3: Overweight	Non-Hispanic White	No	0:No	>=2	No	6:At least college degree		F	4: Normal Birth Weight	0:No	No	<=1														1:Yes	CTD	Tetralogy of Fallot	0	1: US	40	37	0
713		No	3: Overweight	Non-Hispanic White		0:No		No	6:At least college degree		M		0:No		>1	0:No	0:No	0:No	0:No	0:No	0:No	0:No	0:No	1:Yes	0:No	1:Yes	0:No	0:No	0:No	CTD	Tetralogy of Fallot	31	1: US	30	29	0
714		No	2: Normal	Hispanic		0:No		No	6:At least college degree		F	3: Low Birth Weight	0:No		>1		0:No	0:No	0:No	0:No	0:No	0:No	0:No	0:No	0:No	0:No	0:No	0:No	1:Yes	LVOT	Coarctation of the aorta	4	1: US	28	38	0
715		No	3: Overweight	Non-Hispanic Black		0:No		No	4:High school		M	4: Normal Birth Weight	0:No		>1		0:No	0:No	0:No	0:No	0:No	0:No	0:No	0:No	0:No	0:No	0:No	0:No	1:Yes	RVOT	Tricuspid valve atresia	3	1: US	22	20	0
716		Yes	2: Normal	Non-Hispanic White		0:No		No	5:Partial college		M	4: Normal Birth Weight	0:No		>1	1:Yes	0:No	1:Yes	1:Yes	1:Yes	0:No	0:No	0:No	0:No	0:No	0:No	0:No	0:No	1:Yes	RVOT	Tricuspid valve atresia	13	1: US	32	34	0
717		Yes	1: Underweight	Hispanic		0:No		No	4:High school		M	4: Normal Birth Weight	0:No		>1	0:No	0:No	0:No	1:Yes	0:No	1:Yes	0:No	1:Yes	0:No	0:No	0:No	0:No	0:No	0:No	Other	Ebstein/abnormal TV	11	1: US	23	25	0
718	No	No	4: Obese	Hispanic	Yes	0:No	1	No	4:High school		M	4: Normal Birth Weight	0:No	No	<=1														0:No	CTD	Ventricular septal defect	0	1: US	21	30	0
719	Yes	No	2: Normal	Non-Hispanic White	No	0:No	>=2	No	6:At least college degree		M	3: Low Birth Weight	0:No	No	<=1														0:No	CTD	CTD - Other	0	1: US	38	37	0
720		No	2: Normal	Non-Hispanic White		0:No		No	5:Partial college		M	4: Normal Birth Weight	0:No		>1	0:No	0:No	0:No	0:No	0:No	0:No	0:No	0:No	0:No	0:No	0:No	0:No	0:No	0:No	LVOT	LVOT - Other	8	1: US	33	32	0
721		No		Non-Hispanic Asian							F				>1		0:No	0:No	0:No	0:No	0:No	0:No	0:No	0:No	0:No	0:No	0:No	0:No	0:No	CTD	Ventricular septal defect	3	3: Other			0
722		Yes	4: Obese	Non-Hispanic White		0:No		No	6:At least college degree		M	4: Normal Birth Weight	0:No		>1		0:No	1:Yes	1:Yes	0:No	0:No	1:Yes	0:No	0:No	0:No	0:No	0:No	0:No	1:Yes	CTD	CTD - Other	5	1: US	30	27	0
723		No		Non-Hispanic White		0:No		No	6:At least college degree		M	4: Normal Birth Weight	0:No		>1		0:No	0:No	0:No	0:No	0:No	0:No	0:No	0:No	0:No	0:No	0:No	0:No	1:Yes	AVCD	Transitional AVCD	1	1: US	27	32	0
724	No	No	3: Overweight	Non-Hispanic White	No	0:No	>=2	No	6:At least college degree		F	4: Normal Birth Weight	0:No	No	<=1														0:No	LVOT	Hypoplastic left heart syndrome	0	1: US	32	32	0
725		No	2: Normal	Non-Hispanic White		0:No		No	6:At least college degree		F	5: High Birth Weight	0:No		>1		0:No	0:No	0:No	0:No	0:No	0:No	0:No	0:No	0:No	0:No	0:No	0:No	1:Yes	CTD	Ventricular septal defect	1	1: US	37	38	0
726		No	2: Normal	Non-Hispanic White		0:No		No	4:High school		F		0:No		>1	1:Yes	0:No	0:No	0:No	0:No	0:No	0:No	0:No	0:No	0:No	0:No	0:No	0:No	1:Yes	CTD	Tetralogy of Fallot	51	1: US	18		0
727		Yes	3: Overweight	Non-Hispanic White		0:No		No	6:At least college degree		M	4: Normal Birth Weight	0:No		>1	0:No	0:No	1:Yes	1:Yes	1:Yes	0:No	1:Yes	0:No	0:No	1:Yes	0:No	0:No	0:No	0:No	LVOT	Aortic stenosis	15	1: US	30	30	0
728		No	2: Normal	Non-Hispanic White		0:No		No	5:Partial college		M	4: Normal Birth Weight	0:No		>1	0:No	0:No	0:No	0:No	0:No	0:No	0:No	0:No	0:No	0:No	0:No	0:No	0:No	0:No	LVOT	Aortic stenosis	11	1: US	27	28	0
729		No	2: Normal	Non-Hispanic White		0:No		No	4:High school		F		0:No		>1	0:No	0:No	0:No	0:No	0:No	0:No	0:No	0:No	0:No	0:No	0:No	0:No	0:No	0:No	CTD	Tetralogy of Fallot	26	1: US	26	30	0
730		No	2: Normal	Non-Hispanic White		0:No		No	6:At least college degree		M	4: Normal Birth Weight	0:No		>1	0:No	0:No	0:No	0:No	0:No	0:No	0:No	0:No	0:No	0:No	0:No	0:No	0:No	0:No	LVOT	Coarctation of the aorta	24	1: US	33	34	0
731	No	No	2: Normal	Non-Hispanic White	Yes	0:No	1	No	3:Less than High School		M	5: High Birth Weight	0:No	Yes	<=1														0:No	CTD	CTD - Other	0	1: US	28	26	0
732		No		Hispanic							M				>1														1:Yes	CTD	Tetralogy of Fallot	18	1: US			0
733		No	2: Normal	Non-Hispanic Other		0:No		No	6:At least college degree		F	4: Normal Birth Weight	0:No		>1	0:No	0:No	0:No	0:No	0:No	0:No	0:No	0:No	0:No	0:No	0:No	0:No	0:No	0:No	RVOT	Tricuspid valve atresia	7	1: US	29	30	0
734		No	4: Obese	Non-Hispanic White		0:No		No	5:Partial college		F	4: Normal Birth Weight	0:No		>1		0:No	0:No	0:No	0:No	0:No	0:No	0:No	0:No	0:No	0:No	0:No	0:No	0:No	CTD	Ventricular septal defect	1	1: US	37	35	0
735		No	2: Normal	Non-Hispanic White		0:No		No	6:At least college degree		M	4: Normal Birth Weight	0:No		>1		0:No	0:No	0:No	0:No	0:No	0:No	0:No	0:No	0:No	0:No	0:No	0:No	1:Yes	LVOT	LVOT - Other	4	3: Other	31	29	0
736		Yes	3: Overweight	Hispanic		0:No		No	6:At least college degree		F	4: Normal Birth Weight	0:No		>1		0:No	1:Yes	0:No	0:No	0:No	1:Yes	0:No	0:No	0:No	0:No	0:No	0:No	1:Yes	RVOT	Pulmonary valve stenosis	5	1: US	33	30	0
737		No		Non-Hispanic White					5:Partial college		M				>1	0:No	0:No	0:No	0:No	0:No	0:No	0:No	0:No	0:No	0:No	0:No	0:No	0:No	0:No	CTD	Tetralogy of Fallot	34	1: US	20	22	0
738		No	2: Normal	Non-Hispanic White		0:No		No	4:High school		M	4: Normal Birth Weight	0:No		>1	0:No	0:No	0:No	0:No	0:No	0:No	0:No	0:No	0:No	0:No	0:No	0:No	0:No	1:Yes	CTD	D-transposition of the great arteries	41	1: US	28	30	0
739		No	2: Normal	Non-Hispanic Other		1:Yes		No	4:High school		F	4: Normal Birth Weight	0:No		>1	0:No	0:No	0:No	0:No	0:No	0:No	0:No	0:No	1:Yes	0:No	1:Yes	0:No	0:No	0:No	RVOT	Pulmonary valve atresia	21	1: US	18	20	0
740	No	No	2: Normal	Non-Hispanic Other	No	0:No	1	No	6:At least college degree		M	4: Normal Birth Weight	0:No	No	<=1														1:Yes	CTD	Truncus arteriosus	0	1: US	33	32	0
741		No		Non-Hispanic White					4:High school		F	4: Normal Birth Weight			>1	0:No	0:No	0:No	0:No	0:No	0:No	0:No	0:No	0:No	0:No	0:No	0:No	0:No	0:No	ASD	Secundum ASD	22	1: US	26		0
742	Yes	No	2: Normal	Hispanic	No	0:No	1	No	6:At least college degree		F	4: Normal Birth Weight	0:No	No	<=1														0:No	CTD	Ventricular septal defect	0	1: US	30		0
743	Yes	No	3: Overweight	Non-Hispanic White	No	0:No	>=2	No	6:At least college degree		F	4: Normal Birth Weight	0:No	Yes	<=1														0:No	CTD	CTD - Other	0	1: US	32	34	0
744	Yes	No	2: Normal	Non-Hispanic Asian	No	0:No	>=2	No	6:At least college degree		F	4: Normal Birth Weight	0:No	No	<=1														0:No	LVOT	LVOT - Other	0	1: US	34	42	0
745		Yes	2: Normal	Non-Hispanic White		0:No		No	6:At least college degree		M	4: Normal Birth Weight	0:No		>1	0:No	0:No	1:Yes	0:No	0:No	0:No	1:Yes	0:No	0:No	0:No	0:No	0:No	0:No	0:No	CTD	D-transposition of the great arteries	21	1: US	37	36	0
746	No	No	2: Normal	Non-Hispanic White	No	0:No	1	No	6:At least college degree		F	4: Normal Birth Weight	0:No	No	<=1														0:No	AVCD	Transitional AVCD	0	1: US	29	29	0
747	No	No		Non-Hispanic White	No	0:No	>=2	No	5:Partial college		F	4: Normal Birth Weight	0:No	No	<=1														0:No	LVOT	Coarctation of the aorta	0	1: US	33	34	0
748		No	4: Obese	Hispanic		0:No		No	4:High school		M	3: Low Birth Weight	0:No		>1	0:No	0:No	0:No	0:No	0:No	0:No	0:No	0:No	0:No	0:No	0:No	0:No	0:No	0:No	LVOT	Bicuspid aortic valve, non-stenotic	12	1: US	34	31	0
749	Yes	No	4: Obese	Non-Hispanic White	No	0:No	1	No	6:At least college degree		F	4: Normal Birth Weight	0:No	No															0:No	AVCD	Complete AVCD	0	1: US	38	35	0
750		No	3: Overweight	Non-Hispanic White		0:No		No	4:High school		F	4: Normal Birth Weight	0:No		>1	0:No	0:No	0:No	0:No	0:No	0:No	0:No	0:No	0:No	0:No	0:No	0:No	0:No	0:No	CTD	Tetralogy of Fallot	23	1: US	34	35	0
751		No	2: Normal	Non-Hispanic White		0:No		No	6:At least college degree		M		0:No		>1	1:Yes	0:No	0:No	0:No	0:No	0:No	0:No	0:No	0:No	0:No	0:No	0:No	0:No	1:Yes	CTD	D-transposition of the great arteries	38	1: US	30	35	0
752		No	2: Normal	Non-Hispanic White		0:No		No	6:At least college degree		M	4: Normal Birth Weight	0:No		>1		0:No	0:No	0:No	0:No	0:No	0:No	0:No	0:No	0:No	0:No	0:No	0:No	0:No	ASD	Sinus venosus ASD	4	1: US	30	31	0
753		No	2: Normal	Hispanic		0:No		No	4:High school		M	4: Normal Birth Weight	0:No		>1		0:No	0:No	0:No	0:No	1:Yes	1:Yes	0:No	0:No	0:No	0:No	0:No	0:No	1:Yes	Lat	Heterotaxy	2	1: US	20	21	0
754	Yes	No	3: Overweight	Non-Hispanic White	No	0:No	1	No	6:At least college degree		F	4: Normal Birth Weight	0:No	No	<=1														0:No	LVOT	Hypoplastic left heart syndrome	0	1: US	30	32	0
755		No	2: Normal	Non-Hispanic White		0:No		No			M	3: Low Birth Weight	0:No		>1	1:Yes	0:No	0:No	0:No	0:No	0:No	0:No	0:No	0:No	0:No	0:No	0:No	0:No	1:Yes	RVOT	Tricuspid valve atresia	51	1: US	29	32	0
756	Yes	No	4: Obese	Hispanic	No	0:No	1	No	3:Less than High School		F	4: Normal Birth Weight	0:No	No	<=1														0:No	RVOT	Tricuspid valve atresia	0	1: US	18	21	0
757	No	No	2: Normal	Hispanic	No	0:No	1	No	5:Partial college	DGS/VCFS/22q11.2 deletion	F	4: Normal Birth Weight	0:No	No	<=1														1:Yes	CTD		0	1: US	19	19	1
758		Yes	2: Normal	Non-Hispanic White		0:No		No	6:At least college degree	DGS/VCFS/22q11.2 deletion	F	4: Normal Birth Weight	0:No		>1	0:No	0:No	1:Yes	0:No	0:No	0:No	0:No	0:No	0:No	0:No	0:No	0:No	0:No	1:Yes	CTD		26	1: US	27	31	1
759		Yes	1: Underweight	Hispanic		0:No		No	4:High school	Noonan	F	4: Normal Birth Weight	0:No		>1	1:Yes	0:No	1:Yes	1:Yes	0:No	0:No	1:Yes	0:No	0:No	0:No	0:No	0:No	0:No	1:Yes	AVCD		15	1: US	27	30	1
760		No	2: Normal	Non-Hispanic White		0:No		No	4:High school		F	3: Low Birth Weight	0:No		>1		0:No	0:No	0:No	0:No	0:No	0:No	0:No	0:No	0:No	0:No	0:No	0:No	0:No	ASD	Secundum ASD	4	1: US	43	40	0
761		Yes		Non-Hispanic White		0:No		No	6:At least college degree		M	3: Low Birth Weight	0:No		>1	0:No	0:No	1:Yes	1:Yes	0:No	0:No	1:Yes	0:No	0:No	0:No	0:No	0:No	0:No	1:Yes	LVOT	Aortic stenosis	13	1: US	40	37	0
762	Yes	No	3: Overweight	Non-Hispanic White	Yes	0:No	1	No	4:High school		M	4: Normal Birth Weight	0:No	No	<=1														0:No	CTD	Tetralogy of Fallot	0	1: US	27	32	0
763	No	No	3: Overweight	Non-Hispanic White	No	0:No	>=2	No	3:Less than High School		F	4: Normal Birth Weight	0:No	No	<=1														0:No	CTD	Tetralogy of Fallot	0	1: US	27	28	0
764		No	3: Overweight	Non-Hispanic White		0:No		No	5:Partial college		F		0:No		>1	0:No	0:No	0:No	0:No	0:No	0:No	0:No	0:No	0:No	0:No	1:Yes	0:No	0:No	0:No	RVOT	Tricuspid valve atresia	51	1: US	26	25	0
765		No	2: Normal	Non-Hispanic White		0:No		No	6:At least college degree		F	4: Normal Birth Weight	0:No		>1	0:No	0:No	0:No	0:No	0:No	0:No	0:No	0:No	0:No	0:No	0:No	0:No	0:No	0:No	CTD	D-transposition of the great arteries	43	1: US	18	21	0
766	Yes	No	2: Normal	Non-Hispanic White	No	0:No	>=2	No	6:At least college degree		M	4: Normal Birth Weight	0:No	Yes	<=1														0:No	CTD	Ventricular septal defect	0	1: US	41	42	0
767	Yes	No	3: Overweight	Hispanic	No	0:No	1	No	4:High school		M	4: Normal Birth Weight	0:No	No	<=1														0:No	CTD	Ventricular septal defect	0	1: US	18		0
768		No	2: Normal	Non-Hispanic White		0:No		No	6:At least college degree		F	4: Normal Birth Weight	0:No		>1	0:No	0:No	0:No	0:No	0:No	0:No	0:No	0:No	0:No	0:No	0:No	0:No	0:No	0:No	Other	Other	10	1: US	32	39	0
769		No	2: Normal	Non-Hispanic White		0:No		No	3:Less than High School		M	4: Normal Birth Weight	0:No		>1		0:No	0:No	0:No	0:No	0:No	0:No	0:No	0:No	0:No	0:No	0:No	0:No	0:No	CTD	Ventricular septal defect	1	1: US	21	22	0
770		No	2: Normal	Non-Hispanic White		0:No		No	6:At least college degree		F	4: Normal Birth Weight	0:No		>1	0:No	0:No	0:No	0:No	0:No	0:No	0:No	0:No	0:No	0:No	0:No	0:No	0:No	1:Yes	CTD	Tetralogy of Fallot	31	1: US	26	30	0
771		No	2: Normal	Non-Hispanic White		0:No		No	6:At least college degree		M	4: Normal Birth Weight	0:No		>1		0:No	0:No	0:No	0:No	0:No	0:No	0:No	0:No	0:No	0:No	0:No	0:No	1:Yes	LVOT	Hypoplastic left heart syndrome	1	1: US	27	25	0
772		Yes	2: Normal	Non-Hispanic White		0:No		No	6:At least college degree		M	4: Normal Birth Weight	0:No		>1	0:No		1:Yes	1:Yes	0:No	1:Yes	1:Yes	0:No	1:Yes		0:No	0:No	1:Yes	1:Yes	LVOT	Hypoplastic left heart syndrome	18	1: US	32	33	0
773	Yes	No	3: Overweight	Non-Hispanic White	No	0:No	>=2	No	6:At least college degree	Williams	M	4: Normal Birth Weight	0:No	No	<=1														1:Yes	CTD		0	1: US	33	32	1
774	No	No	2: Normal	Non-Hispanic White	No	0:No	>=2	No	6:At least college degree		M	4: Normal Birth Weight	0:No	Yes	<=1														1:Yes	CTD	Interrupted aortic arch	0	1: US	38	39	0
775		No	2: Normal	Non-Hispanic White		0:No		No	6:At least college degree		M	4: Normal Birth Weight	0:No		>1	0:No	0:No	0:No	0:No	0:No	0:No	1:Yes	0:No	0:No	0:No	0:No	0:No	0:No	0:No	LVOT	Hypoplastic left heart syndrome	11	1: US	32	31	0
776		Yes	2: Normal	Non-Hispanic Asian		0:No		No	3:Less than High School		M	3: Low Birth Weight	0:No		>1	1:Yes	0:No	0:No	1:Yes	0:No	0:No	0:No	0:No	0:No	0:No	0:No	0:No	0:No	0:No	CTD	Ventricular septal defect	19	3: Other	25	34	0
777		Yes	1: Underweight	Non-Hispanic Black		0:No		No	5:Partial college		F	4: Normal Birth Weight	0:No		>1	1:Yes	0:No	1:Yes	1:Yes	0:No	0:No	0:No	0:No	0:No	0:No	0:No	0:No	0:No	0:No	LVOT	Hypoplastic left heart syndrome	12	1: US	25	21	0
778		Yes	2: Normal	Non-Hispanic White		0:No		No	3:Less than High School	DGS/VCFS/22q11.2 deletion	F	4: Normal Birth Weight	0:No		>1		0:No	1:Yes	0:No	0:No	0:No	1:Yes	0:No	0:No	0:No	0:No	0:No	0:No	1:Yes	Other		3	1: US	37	31	1
779	Yes	No	2: Normal	Non-Hispanic White	No	0:No	1	No	6:At least college degree		M	4: Normal Birth Weight	0:No	No	<=1														1:Yes	CTD	Double outlet right ventricle	0	1: US	35	34	0
780	Yes	No	3: Overweight	Non-Hispanic White	No	0:No	>=2	No	6:At least college degree	DGS/VCFS/22q11.2 deletion	M	4: Normal Birth Weight	0:No	No	<=1														1:Yes	CTD		0	1: US	36	35	1
781		No		Non-Hispanic White					6:At least college degree		F				>1	0:No	0:No	0:No	0:No	0:No	0:No	0:No	0:No	0:No	0:No	1:Yes	0:No	0:No	0:No	CTD	D-transposition of the great arteries	41	1: US	23	25	0
782		No	2: Normal	Non-Hispanic White		0:No		No	4:High school		M	4: Normal Birth Weight	0:No		>1	0:No	0:No	0:No	0:No	0:No	0:No	0:No	0:No	0:No	0:No	0:No	1:Yes	0:No	1:Yes	CTD	Double outlet right ventricle	32	1: US	33	37	0
783		No	2: Normal	Non-Hispanic White		0:No		No	6:At least college degree		F	4: Normal Birth Weight	0:No		>1	0:No	0:No	0:No	0:No	0:No	0:No	0:No	0:No	1:Yes	0:No	0:No	0:No	0:No	0:No	Other	Complex	26	1: US	30	29	0
784		No		Non-Hispanic White					6:At least college degree		M				>1	0:No	0:No	0:No	0:No	0:No	0:No	0:No	0:No	0:No	0:No	0:No	0:No	0:No	0:No	LVOT	Aortic stenosis	9	3: Other	40	39	0
785		No		Non-Hispanic White		0:No		No	6:At least college degree		M		0:No		>1	0:No	0:No	0:No	0:No	0:No	0:No	1:Yes	1:Yes	1:Yes	0:No	1:Yes	1:Yes	0:No	0:No	CTD	D-transposition of the great arteries	31	1: US	31	33	0
786		No	2: Normal	Non-Hispanic White		0:No		No	6:At least college degree		M	4: Normal Birth Weight	0:No		>1		0:No	0:No	0:No	0:No	0:No	0:No	0:No	0:No	0:No	0:No	0:No	0:No	0:No	ASD	Secundum ASD	4	1: US	34	39	0
787		No	3: Overweight	Non-Hispanic White		0:No		No	5:Partial college		M	4: Normal Birth Weight	0:No		>1	0:No	0:No	0:No	0:No	0:No	0:No	0:No	0:No	0:No	0:No	0:No	0:No	0:No	1:Yes	LVOT	Bicuspid aortic valve, non-stenotic	15	1: US	25	30	0
788	Yes	No	3: Overweight	Hispanic	No	0:No	>=2	No	6:At least college degree		F	4: Normal Birth Weight	0:No	No	<=1														0:No	CTD	Tetralogy of Fallot	0	1: US	44	52	0
789		No	2: Normal	Hispanic		0:No		No	6:At least college degree		F	4: Normal Birth Weight	0:No		>1	0:No	0:No	0:No	0:No	0:No	0:No	0:No	0:No	0:No	0:No	0:No	0:No	0:No	0:No	Other	Other	7	1: US	23	29	0
790		Yes	2: Normal	Non-Hispanic Black		0:No		No	5:Partial college		M	4: Normal Birth Weight	0:No		>1		0:No	1:Yes	0:No	0:No	0:No	0:No	0:No	0:No	0:No	0:No	0:No	0:No	0:No	Other	Coronary artery anomaly	1	1: US	29	30	0
791		No	2: Normal	Non-Hispanic White		0:No		No	5:Partial college		M	5: High Birth Weight	0:No		>1	0:No	0:No	0:No	0:No	0:No	0:No	0:No	0:No	0:No	0:No	0:No	0:No	0:No	0:No	LVOT	Hypoplastic left heart syndrome	14	1: US	23	28	0
792	No	No	2: Normal	Non-Hispanic White	No	0:No	>=2	No	5:Partial college		F	4: Normal Birth Weight	0:No	No	<=1														0:No	LVOT	Hypoplastic left heart syndrome	0	1: US	20	22	0
793		No	2: Normal	Hispanic		0:No		No	6:At least college degree		M	4: Normal Birth Weight	0:No		>1		0:No	0:No	0:No	0:No	0:No	0:No	0:No	0:No	0:No	0:No	0:No	0:No	0:No	LVOT	Aortic stenosis	1	1: US	37	38	0
794		No	2: Normal	Hispanic		0:No		No	3:Less than High School		M	5: High Birth Weight	0:No		>1	1:Yes	0:No	0:No	0:No	0:No	0:No	0:No	0:No	0:No	0:No	0:No	0:No	0:No	0:No	Lat	Heterotaxy	41	1: US	33	42	0
795	No	No	3: Overweight	Non-Hispanic Black	No	0:No	>=2	No	4:High school		F	4: Normal Birth Weight	0:No	No	<=1														1:Yes	Other	Other	0	1: US	38	59	0
796		Yes	2: Normal			0:No		No	4:High school		F	3: Low Birth Weight	0:No		>1		1:Yes	1:Yes	1:Yes	1:Yes	0:No	1:Yes	1:Yes	1:Yes	0:No	0:No	0:No	0:No	1:Yes	CTD	Ventricular septal defect	5	1: US	37	35	0
797		No	2: Normal	Non-Hispanic Asian		0:No		No	4:High school		F	4: Normal Birth Weight	0:No		>1		0:No	0:No	0:No	0:No	0:No	0:No	0:No	0:No	0:No	0:No	0:No	0:No	1:Yes	Lat	Heterotaxy	2	3: Other	30	49	0
798		No	2: Normal	Non-Hispanic Black		0:No		No	6:At least college degree		F	4: Normal Birth Weight	0:No		>1		0:No	0:No	0:No	0:No	0:No	0:No	0:No	0:No	0:No	0:No	0:No	0:No	0:No	LVOT	Hypoplastic left heart syndrome	1	1: US	22	27	0
799		Yes	2: Normal	Non-Hispanic White		0:No		No	6:At least college degree		M	4: Normal Birth Weight	0:No		>1	0:No	0:No	1:Yes	1:Yes	0:No	0:No	1:Yes	1:Yes	0:No	0:No	0:No	0:No	0:No	1:Yes	LVOT	Hypoplastic left heart syndrome	19	1: US	32	34	0
800	No	No	3: Overweight	Hispanic	No	0:No	1	No	4:High school		M	4: Normal Birth Weight	0:No	No	<=1														1:Yes	ASD	Secundum ASD	0	1: US	23	25	0
801		No	2: Normal	Non-Hispanic White		0:No		No	6:At least college degree		F	4: Normal Birth Weight	0:No		>1	0:No	0:No	0:No	0:No	0:No	0:No	0:No	1:Yes	0:No	0:No	0:No	0:No	0:No	0:No	RVOT	Pulmonary valve stenosis	12	1: US	30	34	0
802		No	2: Normal	Non-Hispanic White		0:No		No	6:At least college degree		M	4: Normal Birth Weight	0:No		>1		0:No	0:No	0:No	0:No	0:No	0:No	0:No	0:No	0:No	0:No	0:No	0:No	0:No	CTD	Ventricular septal defect	1	1: US	32	35	0
803	Yes	No	2: Normal	Non-Hispanic Other	No	0:No	>=2	No	6:At least college degree		F	3: Low Birth Weight	0:No	No	<=1														0:No	RVOT	Pulmonary valve stenosis	0	1: US	35	37	0
804		No	4: Obese	Hispanic		0:No		No	4:High school		M	4: Normal Birth Weight	0:No		>1		0:No	0:No	0:No	0:No	0:No	0:No	0:No	0:No	0:No	0:No	0:No	0:No	0:No	AVCD	Transitional AVCD	1	1: US	35	35	0
805	Yes	No	2: Normal	Hispanic	No	0:No	1	No	4:High school		F	4: Normal Birth Weight	0:No	No															0:No	CTD	Tetralogy of Fallot	0	1: US	25	26	0
806		No	2: Normal	Non-Hispanic Other		0:No		No	5:Partial college		M	4: Normal Birth Weight	0:No		>1	1:Yes	0:No	0:No	0:No	0:No	0:No	0:No	0:No	0:No	0:No	0:No	0:No	0:No	1:Yes	Lat	Heterotaxy	10	1: US	18	20	0
807		No	2: Normal	Non-Hispanic White		0:No		No	4:High school		F	4: Normal Birth Weight	0:No		>1	0:No	0:No	0:No	0:No	0:No	0:No	0:No	0:No	0:No	0:No	0:No	0:No	0:No	0:No	Other	Ebstein/abnormal TV	56	1: US	23	31	0
808		No	4: Obese	Hispanic		0:No		No	4:High school		F	4: Normal Birth Weight	0:No		>1		0:No	0:No	0:No	0:No	0:No	0:No	0:No	0:No	0:No	0:No	0:No	0:No	0:No	Other	Total anomalous pulmonary venous return	2	1: US	23	26	0
809	No	No	2: Normal	Non-Hispanic White	No	0:No	1	No	6:At least college degree		M	4: Normal Birth Weight	0:No	No	<=1														0:No	LVOT	Hypoplastic left heart syndrome	0	1: US	32	31	0
810		No	2: Normal	Non-Hispanic White		0:No		Yes	4:High school		M	4: Normal Birth Weight	0:No		>1	0:No	0:No	0:No	0:No	0:No	0:No	0:No	0:No	0:No	0:No	0:No	0:No	0:No	0:No	LVOT	Aortic stenosis	18	1: US	32	40	0
811		Yes		Non-Hispanic White		0:No		No			M		0:No		>1	1:Yes	0:No	1:Yes	1:Yes	0:No	0:No	0:No	0:No	0:No	0:No	0:No	0:No	0:No	0:No	Other	Complex	39	1: US	39	38	0
812		No	3: Overweight	Non-Hispanic White		0:No		No	5:Partial college		F	4: Normal Birth Weight	0:No		>1		0:No	0:No	0:No	0:No	0:No	1:Yes	0:No	0:No	0:No	0:No	0:No	0:No	0:No	ASD	Secundum ASD	5	1: US	29	30	0
813		No		Hispanic		0:No		No	3:Less than High School		F	3: Low Birth Weight	0:No		>1		0:No	0:No	0:No	0:No	0:No	0:No	0:No	0:No	0:No	0:No	0:No	0:No	0:No	ASD	Sinus venosus ASD	2	1: US	31	32	0
814	No	No	2: Normal	Non-Hispanic White	No	0:No	1	No	4:High school		F	4: Normal Birth Weight	0:No	No	<=1														1:Yes	LVOT	Coarctation of the aorta	0	1: US	18	19	0
815		Yes	2: Normal	Non-Hispanic Black		0:No		Yes	3:Less than High School		M	4: Normal Birth Weight	1:Yes		>1	0:No	1:Yes	1:Yes	1:Yes	1:Yes	0:No	1:Yes	1:Yes	0:No	0:No	0:No	0:No	0:No	1:Yes	CTD	CTD - Other	8	1: US	24		0
816		Yes	2: Normal	Non-Hispanic White		0:No		No	6:At least college degree	Noonan	F	5: High Birth Weight	0:No		>1	0:No	0:No	1:Yes	1:Yes	1:Yes	0:No	1:Yes	0:No	0:No	0:No	0:No	0:No	1:Yes	1:Yes	Other		10	1: US	26	35	1
817		No	2: Normal	Non-Hispanic White		0:No		No	6:At least college degree		F	3: Low Birth Weight	0:No		>1	0:No	0:No	0:No	0:No	0:No	0:No	0:No	0:No	0:No	0:No	0:No	0:No	0:No	0:No	Other	Complex	11	1: US	36	39	0
818		No	2: Normal	Non-Hispanic White		0:No		No	5:Partial college		F	3: Low Birth Weight	0:No		>1	0:No	0:No	0:No	0:No	0:No	0:No	0:No	0:No	0:No	0:No	0:No	0:No	0:No	0:No	CTD	Tetralogy of Fallot	34	1: US	23	27	0
819	Yes	No	2: Normal	Non-Hispanic White	No	0:No	1	No	5:Partial college		M	4: Normal Birth Weight	0:No	Yes	<=1														0:No	LVOT	Coarctation of the aorta	0	1: US	26	29	0
820	No	No		Non-Hispanic Black	No	0:No	>=2	No	4:High school		F	3: Low Birth Weight	0:No	No	<=1														1:Yes	Lat	Heterotaxy	0	1: US	20	20	0
821		Yes	4: Obese	Non-Hispanic White		0:No		No	5:Partial college		F	4: Normal Birth Weight	0:No		>1		0:No	1:Yes	1:Yes	0:No	0:No	1:Yes	0:No	0:No	0:No	0:No	0:No	0:No	1:Yes	ASD	Secundum ASD	5	1: US	32	34	0
822		Yes	4: Obese	Hispanic		0:No		No	3:Less than High School		M	4: Normal Birth Weight	0:No		>1	0:No	0:No	1:Yes	0:No	0:No	1:Yes	1:Yes	0:No	0:No	0:No	0:No	0:No	0:No	1:Yes	LVOT	Aortic stenosis	9	1: US	28	35	0
823		No	2: Normal	Non-Hispanic White		0:No		No	5:Partial college	Fragile X	F	4: Normal Birth Weight	0:No		>1	0:No	0:No	0:No	0:No	0:No	0:No	0:No	0:No	0:No	0:No	0:No	0:No	0:No	1:Yes	ASD		32	1: US	24	28	1
824		No	4: Obese	Hispanic		0:No		No	4:High school		M	4: Normal Birth Weight	0:No		>1		0:No	0:No	0:No	0:No	0:No	1:Yes	0:No	0:No	0:No	0:No	0:No	0:No	0:No	CTD	Ventricular septal defect	3	1: US	23	32	0
825		No	3: Overweight	Non-Hispanic White		0:No		No	6:At least college degree		M	4: Normal Birth Weight	0:No		>1	0:No	0:No	0:No	0:No	0:No	0:No	0:No	0:No	0:No	0:No	0:No	0:No	0:No	0:No	Lat	Heterotaxy	22	1: US	24	24	0
826		Yes	4: Obese	Hispanic		0:No		No	5:Partial college		M	4: Normal Birth Weight	0:No		>1	0:No	0:No	0:No	1:Yes	0:No	0:No	0:No	0:No	0:No	0:No	0:No	0:No	0:No	0:No	CTD	Tetralogy of Fallot	6	1: US	36	35	0
827		No	2: Normal	Non-Hispanic White		0:No		No	6:At least college degree		F	4: Normal Birth Weight	0:No		>1	0:No	0:No	0:No	0:No	0:No	0:No	0:No	0:No	0:No	0:No	0:No	0:No	0:No	0:No	CTD	D-transposition of the great arteries	11	3: Other	30	33	0
828		Yes	2: Normal	Hispanic		0:No		No	6:At least college degree	Unbalanced Translocation	F	3: Low Birth Weight	1:Yes		>1	0:No	0:No	1:Yes	1:Yes	1:Yes	0:No	1:Yes	0:No	0:No	0:No	0:No	0:No	0:No	1:Yes	CTD		12	1: US	24	25	1
829		No	2: Normal	Non-Hispanic White		0:No		No	6:At least college degree		M	4: Normal Birth Weight	0:No		>1		0:No	0:No	0:No	0:No	0:No	0:No	0:No	0:No	0:No	0:No	0:No	0:No	0:No	CTD	Tetralogy of Fallot	3	1: US	21	24	0
830	No	No		Hispanic	No	0:No	>=2	No	5:Partial college		F	4: Normal Birth Weight	0:No	No	<=1														1:Yes	CTD	Ventricular septal defect	0	1: US	23	25	0
831		No	2: Normal	Non-Hispanic White		0:No		No	4:High school		M	4: Normal Birth Weight	0:No		>1	1:Yes	0:No	0:No	0:No	0:No	0:No	0:No	0:No	0:No	0:No	0:No	0:No	0:No	1:Yes	CTD	D-transposition of the great arteries	38	1: US	29	28	0
832		No	4: Obese	Non-Hispanic White		0:No		No	6:At least college degree		F	4: Normal Birth Weight	0:No		>1		0:No	0:No	0:No	0:No	0:No	0:No	0:No	0:No	0:No	0:No	0:No	0:No	1:Yes	Lat	Heterotaxy	3	1: US	31	34	0
833		No		Non-Hispanic White		0:No		No	6:At least college degree		M		0:No		>1	0:No	0:No	0:No	0:No	0:No	0:No	0:No	1:Yes	0:No	0:No	0:No	0:No	0:No	0:No	LVOT	Aortic stenosis	26	1: US		45	0
834		Yes	2: Normal	Non-Hispanic White		0:No		No	6:At least college degree		M	4: Normal Birth Weight	0:No		>1	0:No	0:No	1:Yes	1:Yes	0:No	0:No	0:No	0:No	0:No	0:No	0:No	0:No	0:No	0:No	LVOT	Hypoplastic left heart syndrome	6	1: US	29	27	0
835		Yes	2: Normal	Non-Hispanic White		0:No		No	6:At least college degree		M		0:No		>1	0:No	0:No	1:Yes	0:No	0:No	0:No	1:Yes	0:No	0:No	0:No	0:No	0:No	0:No	1:Yes	Lat	Heterotaxy	25	1: US	32	29	0
836		No	2: Normal	Non-Hispanic White		0:No		No	4:High school		F	4: Normal Birth Weight	0:No		>1	0:No	0:No	0:No	0:No	0:No	0:No	0:No	0:No	1:Yes	0:No	0:No	0:No	0:No	0:No	CTD	D-transposition of the great arteries	21	1: US	30	37	0
837	Yes	No	2: Normal	Hispanic	No	0:No	>=2	No	5:Partial college		F	4: Normal Birth Weight	0:No	No	<=1														1:Yes	LVOT	Hypoplastic left heart syndrome	0	1: US	29	34	0
838		Yes	1: Underweight	Non-Hispanic White		1:Yes		No	4:High school		F	4: Normal Birth Weight	0:No		>1	0:No	0:No	1:Yes	0:No	0:No	0:No	0:No	0:No	0:No	0:No	0:No	0:No	0:No	1:Yes	RVOT	Tricuspid valve atresia	27	1: US	28	28	0
839		No	2: Normal	Non-Hispanic White		0:No		No	6:At least college degree		F	3: Low Birth Weight	0:No		>1	0:No	0:No	0:No	0:No	0:No	0:No	0:No	0:No	0:No	0:No	0:No	0:No	0:No	0:No	CTD	Tetralogy of Fallot	16	1: US	32	31	0
840		No	2: Normal	Hispanic		0:No		No	4:High school		F	4: Normal Birth Weight			>1	0:No	0:No	0:No	0:No	0:No	0:No	0:No	0:No	0:No	0:No	0:No	0:No	0:No	0:No	Other	Complex	26	1: US	25	27	0
841		No		Non-Hispanic White		0:No		No	4:High school		M		0:No		>1	1:Yes	0:No	0:No	0:No	0:No	0:No	0:No	0:No	1:Yes	0:No	0:No	0:No	0:No	0:No	Lat	Heterotaxy	43	1: US	30	32	0
842		No	2: Normal	Hispanic		0:No		No	6:At least college degree		M	4: Normal Birth Weight	0:No		>1		0:No	0:No	0:No	0:No	0:No	0:No	0:No	0:No	0:No	0:No	0:No	0:No	1:Yes	CTD	Ventricular septal defect	3	1: US	42	42	0
843		No	2: Normal	Hispanic		0:No		No	6:At least college degree		M	4: Normal Birth Weight	0:No		>1	0:No	0:No	0:No	0:No	0:No	0:No	0:No	0:No	0:No	0:No	0:No	0:No	0:No	1:Yes	AVCD	Primum ASD	13	3: Other	24	29	0
844	Yes	No	4: Obese	Non-Hispanic White	No	0:No	1	No	6:At least college degree		M	4: Normal Birth Weight	0:No	No	<=1														1:Yes	RVOT	Pulmonary valve atresia	0	1: US	29	33	0
845		No	2: Normal	Non-Hispanic White		0:No		No	5:Partial college		M	4: Normal Birth Weight	0:No		>1	0:No	0:No	0:No	0:No	0:No	0:No	0:No	0:No	0:No	0:No	0:No	0:No	0:No	0:No	CTD	D-transposition of the great arteries	24	1: US	29	28	0
846		No		Hispanic		0:No		No	3:Less than High School		M		0:No		>1	1:Yes	0:No	0:No	0:No	0:No	0:No	0:No	0:No	0:No	0:No	0:No	0:No	0:No	0:No	AVCD	Primum ASD	26	1: US			0
847		No	2: Normal	Non-Hispanic White		0:No		No	6:At least college degree		M	4: Normal Birth Weight	0:No		>1	0:No	0:No	0:No	0:No	0:No	0:No	0:No	0:No	0:No	0:No	0:No	0:No	0:No	0:No	LVOT	Hypoplastic left heart syndrome	13	1: US	42	45	0
848		No	2: Normal	Non-Hispanic White		0:No		No	6:At least college degree		F	4: Normal Birth Weight	0:No		>1	0:No	0:No	0:No	0:No	0:No	1:Yes	1:Yes	0:No	0:No	0:No	0:No	0:No	0:No	1:Yes	Lat	Heterotaxy	16	1: US	26	25	0
849	No	No	4: Obese	Non-Hispanic White	No	0:No	1	Yes	4:High school		M	3: Low Birth Weight	0:No	No	<=1														1:Yes	RVOT	Tricuspid valve atresia	0	1: US	30	37	0
850	No	No	2: Normal	Non-Hispanic Black	No	0:No	>=2	No	5:Partial college		F	4: Normal Birth Weight	0:No	No	<=1														0:No	CTD	Tetralogy of Fallot	0	1: US	34	36	0
851		No	2: Normal	Hispanic		0:No		No	4:High school		M	4: Normal Birth Weight	0:No		>1	0:No	0:No	0:No	0:No	0:No	0:No	0:No	0:No	0:No	0:No	0:No	0:No	0:No	1:Yes	Lat	Heterotaxy	12	1: US	35	32	0
852	No	No	3: Overweight	Hispanic	No	0:No	1	No	5:Partial college		M	3: Low Birth Weight	0:No	No	<=1														1:Yes	ASD	Secundum ASD	0	1: US	24	26	0
853	No	No	1: Underweight	Non-Hispanic White	No	0:No	>=2	No	4:High school		M	4: Normal Birth Weight	0:No	No	<=1														0:No	CTD	Tetralogy of Fallot	0	1: US	33	37	0
854		No	2: Normal	Non-Hispanic White		0:No		No	5:Partial college		F	4: Normal Birth Weight	0:No		>1	0:No	0:No	0:No	0:No	0:No	0:No	0:No	0:No	0:No	0:No	0:No	0:No	0:No	0:No	LVOT	LVOT - Other	40	1: US	32	32	0
855		No		Non-Hispanic White		0:No		No	6:At least college degree		F	4: Normal Birth Weight	1:Yes		>1		0:No	0:No	0:No	0:No	0:No	0:No	0:No	0:No	0:No	0:No	0:No	0:No	0:No	LVOT	Bicuspid aortic valve, non-stenotic	2	1: US	39	40	0
856	No	No	2: Normal	Non-Hispanic Other	No	0:No	>=2	No	6:At least college degree		F	4: Normal Birth Weight	0:No	No	<=1														0:No	CTD	CTD - Other	0	1: US	36	48	0
857		Yes	3: Overweight	Non-Hispanic White		0:No		No	6:At least college degree	Unbalanced Translocation	M	4: Normal Birth Weight	0:No		>1	1:Yes	0:No	1:Yes	0:No	0:No	0:No	1:Yes	0:No	1:Yes	1:Yes	0:No	0:No	0:No	1:Yes	AVCD		14	1: US	31	32	1
858	No	No	2: Normal	Non-Hispanic White	No	0:No	1	No	4:High school		M	3: Low Birth Weight	0:No	No	<=1														1:Yes	Other	Ebstein/abnormal TV	0	1: US	19	19	0
859		Yes	1: Underweight	Non-Hispanic White		0:No		No	6:At least college degree		M		0:No		>1		0:No	1:Yes	0:No	0:No	0:No	0:No	0:No	0:No	0:No	0:No	0:No	0:No	1:Yes	LVOT	Coarctation of the aorta	2	1: US	39	40	0
860		No	2: Normal	Non-Hispanic White		0:No		No	6:At least college degree		F	4: Normal Birth Weight	0:No		>1	0:No	0:No	0:No	0:No	0:No	0:No	0:No	0:No	0:No	0:No	0:No	0:No	0:No	1:Yes	Lat	Heterotaxy	30	1: US	29	30	0
861		Yes		Hispanic		0:No		No	4:High school		F		0:No		>1	1:Yes	0:No	0:No	1:Yes	0:No	0:No	0:No	0:No	0:No	0:No	0:No	0:No	0:No	0:No	CTD	D-transposition of the great arteries	20	1: US	32		0
862		No		Non-Hispanic White		0:No		No			M		0:No		>1	0:No	0:No	0:No	0:No	0:No	0:No	0:No	0:No	0:No	0:No	0:No	0:No	0:No	0:No	CTD	Tetralogy of Fallot	23	1: US	18		0
863		No	3: Overweight	Non-Hispanic White		0:No		No	6:At least college degree		F	4: Normal Birth Weight	0:No		>1		0:No	0:No	0:No	0:No	0:No	0:No	0:No	0:No	0:No	0:No	0:No	0:No	0:No	LVOT	Coarctation of the aorta	5	1: US	34	33	0
864	Yes	No	2: Normal	Non-Hispanic Black	No	0:No	>=2	No	4:High school	VACTERL	M	4: Normal Birth Weight	0:No	No	<=1														1:Yes	CTD		0	1: US	28	26	1
865		No	1: Underweight	Non-Hispanic Other		0:No		No	5:Partial college		M	4: Normal Birth Weight	0:No		>1	0:No	0:No	0:No	0:No	0:No	0:No	0:No	1:Yes	0:No	0:No	0:No	0:No	0:No	0:No	CTD	Ventricular septal defect	21	1: US	29	39	0
866		No	2: Normal	Non-Hispanic White		0:No		No	6:At least college degree		M	4: Normal Birth Weight	0:No		>1		0:No	0:No	0:No	0:No	0:No	0:No	0:No	0:No	0:No	0:No	0:No	0:No	0:No	ASD	Secundum ASD	4	1: US	30	31	0
867		No	3: Overweight	Hispanic		0:No		No	3:Less than High School		F	4: Normal Birth Weight	0:No		>1	1:Yes	0:No	0:No	0:No	0:No	0:No	0:No	0:No	0:No	0:No	0:No	0:No	0:No	0:No	CTD	Truncus arteriosus	13	1: US	36	36	0
868		No		Non-Hispanic White		0:No		No	5:Partial college		F	4: Normal Birth Weight	0:No		>1		0:No	0:No	0:No	0:No	0:No	0:No	0:No	0:No	0:No	0:No	0:No	0:No	0:No	LVOT	LVOT - Other	1	1: US	27	28	0
869	Yes	No	2: Normal	Non-Hispanic White	No	0:No	>=2	No	6:At least college degree	Cat Eye	F	3: Low Birth Weight	0:No	No	<=1														1:Yes	CTD		0	1: US	37	37	1
870		Yes	2: Normal	Hispanic		0:No		No	5:Partial college		M	3: Low Birth Weight	1:Yes		>1	0:No	0:No	1:Yes	1:Yes	0:No	1:Yes	1:Yes	0:No	0:No	0:No	0:No	0:No	0:No	1:Yes	LVOT	Coarctation of the aorta	11	1: US	35	29	0
871		No		Hispanic							M				>1	0:No	0:No	0:No	0:No	0:No	0:No	0:No	0:No	0:No	0:No	0:No	0:No	0:No	0:No	CTD	Tetralogy of Fallot	32	1: US			0
872		No	2: Normal	Non-Hispanic Asian		0:No		No	6:At least college degree		F	4: Normal Birth Weight	0:No		>1	0:No	0:No	0:No	0:No	0:No	0:No	0:No	0:No	0:No	0:No	0:No	0:No	0:No	0:No	CTD	Ventricular septal defect	7	1: US	35	35	0
873		No	3: Overweight	Non-Hispanic Black		0:No		No	4:High school		F	4: Normal Birth Weight	0:No		>1		0:No	0:No	0:No	0:No	0:No	0:No	0:No	0:No	0:No	0:No	0:No	0:No	0:No	AVCD	Primum ASD	2	1: US	20	20	0
874		No	4: Obese	Non-Hispanic White		0:No		No	4:High school		F	4: Normal Birth Weight	0:No		>1	1:Yes	1:Yes	0:No	0:No	0:No	0:No	0:No	1:Yes	0:No	0:No	0:No	0:No	0:No	1:Yes	Lat	Heterotaxy	6	1: US	29	33	0
875		No	2: Normal	Non-Hispanic White		0:No		No	4:High school		M	4: Normal Birth Weight	0:No		>1	0:No	0:No	0:No	0:No	0:No	0:No	0:No	0:No	0:No	0:No	0:No	0:No	0:No	0:No	CTD	D-transposition of the great arteries	30	1: US	24	25	0
876		No	2: Normal	Non-Hispanic White		0:No		No	5:Partial college		F	4: Normal Birth Weight	0:No		>1	0:No	0:No	0:No		0:No	0:No	0:No	0:No	0:No	0:No	0:No	0:No	0:No	0:No	AVCD	Transitional AVCD	6	1: US	33	32	0
877		No	3: Overweight	Non-Hispanic White		0:No		No	6:At least college degree		M	4: Normal Birth Weight	0:No		>1		0:No	0:No	0:No	0:No	0:No	0:No	0:No	0:No	0:No	0:No	0:No	0:No	0:No	LVOT	Coarctation of the aorta	4	1: US	44	44	0
878	Yes	No		Non-Hispanic White	No	0:No	>=2	No	4:High school		F	4: Normal Birth Weight	0:No	No	<=1														0:No	CTD	CTD - Other	0	1: US	33	29	0
879		No	4: Obese	Non-Hispanic Black		0:No		No	5:Partial college		M	4: Normal Birth Weight	0:No		>1		0:No	0:No	0:No	0:No	0:No	0:No	0:No	0:No	0:No	0:No	0:No	0:No	0:No	CTD	CTD - Other	5	1: US	18	28	0
880	No	No	2: Normal	Non-Hispanic White	No	0:No	1	No	6:At least college degree		M	3: Low Birth Weight	0:No	No	<=1														0:No	CTD	Tetralogy of Fallot	0	1: US	28	27	0
881		Yes	2: Normal	Non-Hispanic White		0:No		No	8:Educated in the UK	Trisomy 21	M	3: Low Birth Weight	0:No		>1		0:No	1:Yes	0:No	1:Yes		1:Yes	0:No	0:No	0:No	0:No	0:No	0:No	1:Yes	AVCD		1	1: US	40	43	1
882	No	No	4: Obese	Hispanic	No	0:No	>=2	No	5:Partial college		M	5: High Birth Weight	0:No	No	<=1														1:Yes	AVCD	Complete AVCD	0	1: US	27	31	0
883	Yes	No	2: Normal	Hispanic	No	0:No	1	No	6:At least college degree		M	4: Normal Birth Weight	0:No	No	<=1														0:No	CTD	Tetralogy of Fallot	0	1: US	35	36	0
884	No	No	1: Underweight	Hispanic	No	0:No	1	No	3:Less than High School		M	4: Normal Birth Weight	0:No	No	<=1														0:No	LVOT	Coarctation of the aorta	0	1: US	15	18	0
885		Yes	3: Overweight	Non-Hispanic White		0:No		No	3:Less than High School		M	3: Low Birth Weight	0:No		>1		0:No	1:Yes	0:No	0:No	0:No	0:No	0:No	0:No	0:No	0:No	0:No	0:No	1:Yes	RVOT	Pulmonary valve atresia	1	1: US	27	25	0
886		No	2: Normal	Non-Hispanic White		0:No		No	5:Partial college		M	4: Normal Birth Weight	0:No		>1	0:No	0:No	0:No	0:No	0:No	0:No	0:No	0:No	0:No	0:No	0:No	0:No	0:No	0:No	CTD	Double outlet right ventricle	12	1: US	36	37	0
887		No	4: Obese	Non-Hispanic White		0:No		No	4:High school		M				>1	0:No	0:No	0:No	0:No	0:No	0:No	0:No	0:No	0:No	0:No	0:No	0:No	0:No	0:No	CTD	Tetralogy of Fallot	37	1: US	21	23	0
888		Yes	4: Obese	Non-Hispanic White		0:No		No	4:High school		F	3: Low Birth Weight	0:No		>1		0:No	1:Yes	0:No	0:No	1:Yes	0:No	0:No	0:No	0:No	0:No	1:Yes	0:No	1:Yes	AVCD	Complete AVCD	2	1: US	30	33	0
889		No	2: Normal	Non-Hispanic White					4:High school		M				>1	0:No	0:No	0:No	0:No	0:No	0:No	0:No	0:No	1:Yes	0:No	1:Yes	1:Yes	0:No	0:No	LVOT	Aortic stenosis	30	1: US	25	33	0
890		No	3: Overweight	Hispanic		0:No		No	5:Partial college		M	4: Normal Birth Weight	0:No		>1		0:No	0:No	0:No	0:No	1:Yes	0:No	0:No	0:No	0:No	0:No	0:No	0:No	1:Yes	Other	Other	2	1: US	42	46	0
891		No	2: Normal	Non-Hispanic White		0:No		No	4:High school		F	4: Normal Birth Weight	0:No		>1	0:No	0:No	0:No	0:No	0:No	0:No	0:No	0:No	0:No	0:No	0:No	0:No	0:No	0:No	CTD	Tetralogy of Fallot	61	1: US	32	33	0
892		No	2: Normal	Non-Hispanic White		0:No		No	6:At least college degree		M	4: Normal Birth Weight	0:No		>1	0:No	0:No	0:No	0:No	0:No	0:No	0:No	0:No	0:No	0:No	0:No	0:No	0:No	0:No	CTD	D-transposition of the great arteries	26	1: US	29	30	0
893	Yes	No	4: Obese	Non-Hispanic Other	Yes	0:No	1	No	5:Partial college		M	3: Low Birth Weight	0:No	No	<=1														1:Yes	CTD	Double outlet right ventricle	0	1: US	22		0
894		Yes	2: Normal	Non-Hispanic White		0:No		No	6:At least college degree		M	5: High Birth Weight			>1	1:Yes	0:No	1:Yes		0:No	0:No	1:Yes	0:No	1:Yes	0:No	1:Yes	0:No	1:Yes	0:No	AVCD	Primum ASD	26	1: US	34	36	0
895	Yes	No		Hispanic	No	0:No	1	No	3:Less than High School		M	4: Normal Birth Weight	0:No	No	<=1														0:No	CTD	Ventricular septal defect	0	1: US	28		0
896	No	No	2: Normal	Non-Hispanic White	Yes	0:No	>=2	No	5:Partial college		M	4: Normal Birth Weight	0:No	No	<=1														0:No	CTD	CTD - Other	0	1: US	26	31	0
897		Yes	2: Normal	Non-Hispanic White		0:No		No	5:Partial college		F	3: Low Birth Weight	0:No		>1	0:No	1:Yes	1:Yes	1:Yes	1:Yes	0:No	1:Yes	0:No	1:Yes	0:No	1:Yes	0:No	0:No	1:Yes	CTD	Tetralogy of Fallot	43	1: US	30	45	0
898		No	2: Normal	Non-Hispanic White		0:No		No	4:High school		M	5: High Birth Weight	0:No		>1		0:No	0:No	0:No	0:No	0:No	0:No	0:No	0:No	0:No	0:No	0:No	0:No	0:No	LVOT	Coarctation of the aorta	4	1: US	26	32	0
899		Yes	2: Normal	Non-Hispanic White		0:No		No	6:At least college degree		F	4: Normal Birth Weight	0:No		>1	1:Yes	0:No	0:No	1:Yes	0:No	0:No	0:No	0:No	0:No	0:No	0:No	0:No	0:No	0:No	Other	Partial anomalous pulmonary venous return	30	1: US	21	31	0
900	Yes	No	2: Normal	Non-Hispanic White	No	0:No	1	No	6:At least college degree		M	4: Normal Birth Weight	0:No	No	<=1														0:No	LVOT	Hypoplastic left heart syndrome	0	1: US	30	29	0
901	Yes	No	3: Overweight	Non-Hispanic White	No	0:No	1	No	6:At least college degree		F	3: Low Birth Weight	0:No	No	<=1														0:No	CTD	Ventricular septal defect	0	1: US	32	35	0
902		No	4: Obese	Hispanic		0:No		No	3:Less than High School		M	4: Normal Birth Weight	1:Yes		>1		0:No	0:No	0:No	0:No	0:No	0:No	0:No	0:No	0:No	0:No	0:No	0:No	0:No	RVOT	Pulmonary valve atresia	3	1: US	33	35	0
903		No		Non-Hispanic White							M				>1	0:No	0:No	0:No	0:No	0:No	0:No	0:No	0:No	0:No	0:No	0:No	0:No	0:No	0:No	LVOT	LVOT - Other	34	1: US			0
904		No		Non-Hispanic Asian							M				>1	0:No	0:No	0:No	0:No	0:No	0:No	0:No	0:No	0:No	0:No	0:No	0:No	0:No	0:No	CTD	Tetralogy of Fallot	37				0
905	Yes	No		Hispanic	No	0:No	>=2	No			F	4: Normal Birth Weight	0:No	No	<=1														1:Yes	Other	Coronary artery anomaly	0	1: US	31	31	0
906	No	No	4: Obese	Non-Hispanic White	No	0:No	1	No	6:At least college degree		M	4: Normal Birth Weight	1:Yes	No	<=1														0:No	LVOT	LVOT - Other	0	1: US	37	36	0
907		No	2: Normal	Non-Hispanic White		0:No		No	4:High school		M	5: High Birth Weight	0:No		>1	0:No	0:No	0:No	0:No	0:No	0:No	0:No	0:No	0:No	0:No	0:No	1:Yes	0:No	0:No	CTD	Tetralogy of Fallot	71	1: US	32	37	0
908		Yes	4: Obese	Non-Hispanic White		0:No		No	5:Partial college	DGS/VCFS/22q11.2 deletion	M	4: Normal Birth Weight	0:No		>1	0:No	0:No	1:Yes	1:Yes	1:Yes	0:No	1:Yes	0:No	1:Yes	0:No	1:Yes	0:No	0:No	1:Yes	CTD		22	1: US	19	22	1
909		No		Non-Hispanic White					6:At least college degree		M	5: High Birth Weight			>1	0:No	0:No	0:No	0:No	0:No	0:No	0:No	0:No	0:No	0:No	0:No	0:No	0:No	0:No	Other	Partial anomalous pulmonary venous return	49	3: Other	28	28	0
910	Yes	No	2: Normal	Non-Hispanic White	No	0:No	>=2	No	4:High school		M	4: Normal Birth Weight	1:Yes	Yes	<=1														0:No	LVOT	Hypoplastic left heart syndrome	0	1: US	32	35	0
911	Yes	No	2: Normal	Non-Hispanic Other	No	0:No	>=2	No	4:High school		F	3: Low Birth Weight	0:No	No	<=1														0:No	AVCD	Primum ASD	0	1: US	28	30	0
912	No	No	1: Underweight	Non-Hispanic White	No	0:No	>=2	No	6:At least college degree		F	4: Normal Birth Weight	0:No	No	<=1														0:No	CTD	Tetralogy of Fallot	0	1: US	29	37	0
913		Yes	2: Normal	Non-Hispanic White		0:No		No	6:At least college degree	Neurofibromatosis-1	M	4: Normal Birth Weight	0:No		>1		0:No	1:Yes	0:No	0:No	0:No	1:Yes	0:No	0:No	0:No	0:No	0:No	0:No	1:Yes	ASD		2	1: US	36	35	1
914	Yes	No	2: Normal	Non-Hispanic White	No	0:No	1	No	6:At least college degree		M	4: Normal Birth Weight	0:No	No	<=1														0:No	LVOT	Aortic stenosis	0	1: US	33	36	0
915		No	2: Normal	Non-Hispanic White		0:No		No	3:Less than High School		M	3: Low Birth Weight	0:No		>1		0:No	0:No	0:No	0:No	0:No	0:No	0:No	0:No	0:No	0:No	0:No	0:No	0:No	CTD	CTD - Other	1	1: US	15	16	0
916		No	3: Overweight	Non-Hispanic White		0:No		No	5:Partial college		F	4: Normal Birth Weight	0:No		>1	1:Yes	0:No	0:No	0:No	0:No	0:No	0:No	0:No	0:No	0:No	0:No	0:No	0:No	0:No	RVOT	Pulmonary valve atresia	39	1: US	21	36	0
917		Yes	4: Obese	Non-Hispanic White		0:No		Yes	3:Less than High School		M	3: Low Birth Weight	0:No		>1	0:No	0:No	1:Yes	1:Yes	0:No	0:No	1:Yes	0:No	0:No	0:No	0:No	0:No	0:No	1:Yes	LVOT	Coarctation of the aorta	11	1: US	32		0
918	Yes	No	2: Normal	Non-Hispanic White	No	0:No	1	No	5:Partial college		M	4: Normal Birth Weight	0:No	Yes	<=1														0:No	CTD	Ventricular septal defect	0	1: US	28	33	0
919		No		Hispanic		0:No		No	3:Less than High School		M	3: Low Birth Weight	0:No		>1	1:Yes	0:No	0:No	0:No	0:No	0:No	0:No	0:No	0:No	0:No	0:No	0:No	0:No	0:No	CTD	Tetralogy of Fallot	42	1: US	19		0
920	Yes	No	2: Normal	Non-Hispanic Asian	No	0:No	1	No	6:At least college degree		M	4: Normal Birth Weight	0:No	No	<=1														0:No	CTD	CTD - Other	0	1: US	38	37	0
921	Yes	No	2: Normal	Non-Hispanic White	No	0:No	>=2	No	6:At least college degree		M	4: Normal Birth Weight	1:Yes	No	<=1														1:Yes	CTD	Tetralogy of Fallot	0	1: US	36	35	0
922		No	2: Normal	Non-Hispanic White		0:No		No	6:At least college degree		F	4: Normal Birth Weight	0:No		>1	0:No	0:No	0:No	0:No	0:No	0:No	0:No	0:No	0:No	0:No	0:No	0:No	0:No	1:Yes	Lat	Heterotaxy	19	1: US	31	28	0
923	Yes	No	2: Normal	Non-Hispanic White	No	0:No	1	No	6:At least college degree		F	4: Normal Birth Weight	0:No	Yes	<=1														0:No	RVOT	Tricuspid valve atresia	0	1: US	32	32	0
924		Yes		Non-Hispanic White		0:No		No	5:Partial college		M	5: High Birth Weight	1:Yes		>1	1:Yes	1:Yes	1:Yes	1:Yes	1:Yes	0:No	0:No	0:No	1:Yes	1:Yes	0:No	0:No	1:Yes	0:No	LVOT	Aortic stenosis	12	1: US	33	39	0
925	No	No	2: Normal	Non-Hispanic Black	No	0:No	1	No	4:High school		F	3: Low Birth Weight	0:No	No	<=1														0:No	CTD	Aortic arch anomaly	0	1: US	21	23	0
926		No		Non-Hispanic Asian							F				>1	1:Yes	1:Yes	0:No	0:No	0:No	0:No	0:No	0:No	1:Yes	0:No	0:No	0:No	0:No	0:No	ASD	Secundum ASD	14	3: Other			0
927	No	No	3: Overweight	Non-Hispanic Asian	No	0:No	>=2	No	6:At least college degree	DGS/VCFS/22q11.2 deletion	M	4: Normal Birth Weight	1:Yes	No	<=1														1:Yes	CTD		0	1: US	36	37	1
928	No	No	2: Normal	Non-Hispanic White	Yes	0:No	>=2	No	6:At least college degree		M	3: Low Birth Weight	0:No	Yes	<=1														1:Yes	CTD	Tetralogy of Fallot	0	1: US	40	41	0
929	Yes	No	3: Overweight	Non-Hispanic White	No	0:No	1	No	6:At least college degree		F	3: Low Birth Weight	0:No	No	<=1														0:No	CTD	Tetralogy of Fallot	0	1: US	34	34	0
930		No		Non-Hispanic White		0:No		No	6:At least college degree		F	4: Normal Birth Weight	0:No		>1	0:No	0:No	0:No	0:No	0:No	0:No	0:No	0:No	0:No	0:No	0:No	0:No	0:No	1:Yes	CTD	Tetralogy of Fallot	35	1: US	36	47	0
931		No	4: Obese	Non-Hispanic White		0:No		No	5:Partial college		M	5: High Birth Weight	0:No		>1	0:No	0:No	0:No	0:No	0:No	0:No	1:Yes	0:No	0:No	0:No	0:No	0:No	0:No	0:No	CTD	Ventricular septal defect	6	1: US	30	29	0
932		Yes	2: Normal	Non-Hispanic White		0:No		No	6:At least college degree		M	3: Low Birth Weight	0:No		>1	0:No	1:Yes	1:Yes	1:Yes	0:No	0:No	0:No	0:No	1:Yes	0:No	0:No	0:No	0:No	1:Yes	RVOT	Pulmonary valve atresia	10	1: US	30	31	0
933		Yes	2: Normal	Hispanic		0:No		No	4:High school	Trisomy 21	M	4: Normal Birth Weight	0:No		>1		1:Yes	1:Yes	1:Yes	1:Yes	1:Yes	1:Yes	0:No	1:Yes	0:No	0:No	0:No	0:No	1:Yes	CTD		3	1: US	31	32	1
934		Yes	3: Overweight	Hispanic		0:No		No	4:High school		M	4: Normal Birth Weight	0:No		>1	0:No	0:No	1:Yes	1:Yes	0:No	0:No	1:Yes	0:No	0:No	0:No	0:No	0:No	0:No	1:Yes	RVOT	Pulmonary valve atresia	8	1: US	21	22	0
935		Yes	4: Obese	Non-Hispanic White		0:No		No	5:Partial college		F	4: Normal Birth Weight	0:No		>1	0:No	0:No	0:No	1:Yes	0:No	0:No	0:No	0:No	1:Yes	0:No	0:No	0:No	0:No	0:No	RVOT	Pulmonary valve atresia	19	1: US	35	34	0
936	Yes	No	4: Obese	Non-Hispanic White	No	0:No	>=2	No	6:At least college degree		F	3: Low Birth Weight	0:No	No	<=1														0:No	RVOT	Tricuspid valve atresia	0	1: US	35	34	0
937		Yes	1: Underweight	Non-Hispanic White		0:No		No	5:Partial college	Noonan	F	4: Normal Birth Weight	0:No		>1	1:Yes	0:No	1:Yes	1:Yes	0:No	0:No	0:No	0:No	0:No	0:No	0:No	1:Yes	0:No	1:Yes	Other		18	1: US	29	33	1
938	No	No	3: Overweight	Non-Hispanic Black	No	0:No	>=2	No	5:Partial college		F	3: Low Birth Weight	0:No	No	<=1														0:No	RVOT	Pulmonary valve stenosis	0	1: US	29	32	0
939	No	No	1: Underweight	Non-Hispanic Black	No	0:No	1	No	3:Less than High School		F	4: Normal Birth Weight	0:No	No	<=1														0:No	Lat	Heterotaxy	0	1: US	15		0
940	Yes	No	3: Overweight	Non-Hispanic Other	No	0:No	>=2	No	6:At least college degree		M	3: Low Birth Weight	0:No	No	<=1														0:No	Other	Total anomalous pulmonary venous return	0	1: US	41	39	0
941		No	4: Obese	Non-Hispanic White		0:No		No	6:At least college degree		M	4: Normal Birth Weight	0:No		>1	0:No	0:No	0:No	0:No	0:No	0:No	0:No	0:No	0:No	0:No	0:No	0:No	0:No	0:No	ASD	Secundum ASD	15	1: US	24	28	0
942	No	No	4: Obese	Non-Hispanic White	Yes	0:No	1	No	6:At least college degree		F	4: Normal Birth Weight	0:No	No	<=1														1:Yes	CTD	Truncus arteriosus	0	1: US	32	33	0
943		Yes	2: Normal	Hispanic		0:No		No	3:Less than High School	Kabuki	F	4: Normal Birth Weight	0:No		>1		0:No	1:Yes	1:Yes	0:No	0:No	1:Yes	0:No	0:No	0:No	0:No	0:No	0:No	1:Yes	LVOT		5	1: US	30	36	1
944	Yes	No	2: Normal	Non-Hispanic White	No	0:No	1	No	6:At least college degree		M	4: Normal Birth Weight	0:No	No	<=1														0:No	CTD	Double outlet right ventricle	0	1: US	26	30	0
945	Yes	No	2: Normal	Non-Hispanic White	No	0:No	1	No	6:At least college degree	VACTERL	F	3: Low Birth Weight	0:No	No	<=1														1:Yes	CTD		0	1: US	38	38	1
946		No	2: Normal	Hispanic		0:No		No	6:At least college degree		M	4: Normal Birth Weight	0:No		>1		0:No	0:No	0:No	0:No	0:No	0:No	0:No	0:No	0:No	0:No	0:No	0:No	0:No	CTD	Ventricular septal defect	1	1: US	39	35	0
947		No	2: Normal	Non-Hispanic White		0:No		No	5:Partial college		F	4: Normal Birth Weight	0:No		>1		0:No	0:No	0:No	0:No	0:No	0:No	0:No	0:No	0:No	0:No	0:No	0:No	1:Yes	Other	Patent ductus arteriosus	1	1: US	32	38	0
948	Yes	No	2: Normal	Non-Hispanic Asian	No	0:No	1	No	6:At least college degree		F	3: Low Birth Weight	0:No	No	<=1														0:No	CTD	Tetralogy of Fallot	0	1: US	32	31	0
949		No	2: Normal	Non-Hispanic Black		0:No		No	4:High school		M	4: Normal Birth Weight	0:No		>1	0:No	0:No	0:No	0:No	0:No	0:No	0:No	0:No	0:No	0:No	0:No	0:No	0:No	0:No	Other	Coronary artery anomaly	17	1: US	23	22	0
950		No	3: Overweight	Non-Hispanic White		0:No		No	6:At least college degree		F	4: Normal Birth Weight	0:No		>1	0:No	0:No	0:No	0:No	0:No	0:No	0:No	0:No	0:No	0:No	0:No	0:No	0:No	0:No	LVOT	Coarctation of the aorta	16	1: US	29	36	0
951		No	2: Normal	Non-Hispanic White		0:No		No	5:Partial college		M	4: Normal Birth Weight	0:No		>1	0:No	0:No	0:No	0:No	0:No	0:No	0:No	0:No	0:No	0:No	0:No	0:No	0:No	0:No	CTD	Aortic arch anomaly	13	1: US	26	31	0
952		Yes	2: Normal	Non-Hispanic White		0:No		No	5:Partial college		M	4: Normal Birth Weight	0:No		>1		0:No	1:Yes	0:No	0:No	0:No	0:No	0:No	0:No	0:No	0:No	0:No	0:No	1:Yes	LVOT	Hypoplastic left heart syndrome	2	1: US	27		0
953		No	2: Normal	Non-Hispanic Asian		0:No		No	3:Less than High School		F	3: Low Birth Weight	0:No		>1		0:No	0:No	0:No	0:No	0:No	0:No	0:No	0:No	0:No	0:No	0:No	0:No	0:No	Lat	Heterotaxy	5	1: US	22	22	0
954		No	2: Normal	Non-Hispanic Other		0:No		No	6:At least college degree		M	4: Normal Birth Weight	0:No		>1		0:No	0:No	0:No	0:No	0:No	0:No	0:No	0:No	0:No	0:No	0:No	0:No	0:No	ASD	Secundum ASD	3	1: US	30	34	0
955		No	2: Normal	Non-Hispanic Asian		0:No		No	3:Less than High School		M	4: Normal Birth Weight	0:No		>1	1:Yes	0:No	0:No	0:No	0:No	0:No	0:No	0:No	0:No	0:No	0:No	0:No	0:No	0:No	CTD	Tetralogy of Fallot	10	1: US	32	31	0
956		No	2: Normal	Hispanic		0:No		No	5:Partial college		M	4: Normal Birth Weight	0:No		>1	0:No	0:No	0:No	0:No	0:No	0:No	0:No	0:No	0:No	0:No	0:No	0:No	0:No	0:No	CTD	Ventricular septal defect	6	1: US	31	35	0
957		No	2: Normal	Non-Hispanic White		0:No		No	6:At least college degree		F	4: Normal Birth Weight	0:No		>1	0:No	0:No	0:No	0:No	0:No	0:No	0:No	0:No	0:No	0:No	0:No	0:No	0:No	0:No	LVOT	Coarctation of the aorta	12	1: US	25	28	0
958		Yes	2: Normal	Non-Hispanic White		0:No		No	5:Partial college	DGS/VCFS/22q11.2 deletion	M	4: Normal Birth Weight	0:No		>1		0:No	1:Yes	0:No	0:No	0:No	1:Yes	0:No	0:No	0:No	0:No	0:No	0:No	1:Yes	CTD		2	1: US	27	27	1
959		No	3: Overweight	Non-Hispanic White		0:No		No	6:At least college degree		F	4: Normal Birth Weight	0:No		>1	0:No	0:No	0:No	0:No	0:No	0:No	0:No	0:No	0:No	0:No	0:No	0:No	0:No	0:No	CTD	Double outlet right ventricle	30	1: US	30	31	0
960		No		Non-Hispanic White		0:No		No	6:At least college degree		M		0:No		>1	0:No	0:No	0:No	0:No	0:No	0:No	0:No	0:No	0:No	0:No	0:No	0:No	0:No	0:No	RVOT	Pulmonary valve atresia	26	1: US	28	30	0
961		Yes		Non-Hispanic White		0:No		No	6:At least college degree		F		0:No		>1	0:No	0:No	0:No	1:Yes	0:No	0:No	1:Yes	0:No	0:No	0:No	0:No	0:No	0:No	0:No	Other	Other	59	1: US	28	29	0
962	No	No	4: Obese	Hispanic	No	0:No	1	No	3:Less than High School		F	4: Normal Birth Weight	0:No	No	<=1														0:No	CTD	Ventricular septal defect	0	1: US	22	24	0
963		No		Non-Hispanic White					5:Partial college		F	3: Low Birth Weight			>1	0:No	0:No	0:No	0:No	0:No	0:No	0:No	0:No	0:No	0:No	0:No	0:No	0:No	1:Yes	ASD	Secundum ASD	53	1: US	43	47	0
964		Yes	2: Normal	Hispanic		0:No		No	5:Partial college		M	4: Normal Birth Weight	0:No		>1	1:Yes	1:Yes	0:No	1:Yes	0:No	0:No	1:Yes	1:Yes	0:No	0:No	0:No	0:No	0:No	0:No	CTD	D-transposition of the great arteries	24	1: US	23	29	0
965		No	2: Normal	Non-Hispanic White		0:No		No	6:At least college degree		F	4: Normal Birth Weight	0:No		>1		0:No	0:No	0:No	0:No	0:No	0:No	0:No	0:No	0:No	0:No	0:No	0:No	0:No	ASD	Secundum ASD	3	1: US	28	33	0
966		Yes	2: Normal	Non-Hispanic Asian		0:No		No	3:Less than High School		F	3: Low Birth Weight	0:No		>1		0:No	1:Yes	1:Yes	0:No	0:No	1:Yes	0:No	0:No	0:No	0:No	0:No	0:No	1:Yes	ASD	Secundum ASD	1	1: US	30	34	0
967		No	2: Normal	Non-Hispanic Black		0:No		No	5:Partial college		F		0:No		>1	0:No	0:No	0:No	0:No	0:No	0:No	0:No	0:No	0:No	0:No	1:Yes	0:No	0:No	0:No	CTD	Tetralogy of Fallot	21	3: Other	27	36	0
968		No	2: Normal	Non-Hispanic Asian		0:No		No	6:At least college degree		F	4: Normal Birth Weight	0:No		>1	0:No	0:No	0:No	0:No	0:No	0:No	0:No	0:No	0:No	0:No	0:No	0:No	0:No	0:No	CTD	Double outlet right ventricle	8	1: US	32	32	0
969	No	No	2: Normal	Hispanic		0:No	>=2	No	3:Less than High School		M	4: Normal Birth Weight	0:No	No	<=1														0:No	Other	Total anomalous pulmonary venous return	0	1: US	27	18	0
970		No	2: Normal	Non-Hispanic White		0:No		No	5:Partial college		F	4: Normal Birth Weight	0:No		>1	0:No	0:No	0:No	0:No	0:No	0:No	0:No	0:No	0:No	0:No	0:No	0:No	0:No	0:No	ASD	Secundum ASD	16	1: US	23	44	0
971		No		Non-Hispanic White		0:No		No	5:Partial college		M				>1	0:No	0:No	0:No	0:No	0:No	0:No	0:No	0:No	0:No	0:No	1:Yes	0:No	0:No	0:No	CTD	Double outlet right ventricle	31	1: US	31		0
972		No	2: Normal	Non-Hispanic White		0:No		No	6:At least college degree		F	3: Low Birth Weight	0:No		>1			0:No	0:No	0:No	0:No	0:No	0:No	0:No	0:No	0:No	0:No	0:No	0:No	RVOT	Pulmonary valve stenosis	3	1: US	31	30	0
973		No	2: Normal	Non-Hispanic White		0:No		No	5:Partial college		F	4: Normal Birth Weight	0:No		>1	0:No	0:No	0:No	0:No	0:No	0:No	0:No	0:No	0:No	0:No	0:No	0:No	0:No	0:No	CTD	Tetralogy of Fallot	22	1: US	31	29	0
974		No	2: Normal	Non-Hispanic White		0:No		No	6:At least college degree		F	4: Normal Birth Weight	0:No		>1		0:No	0:No	0:No	0:No	0:No	0:No	0:No	0:No	0:No	0:No	0:No	0:No	0:No	CTD	Tetralogy of Fallot	1	1: US	29	40	0
975		No									F				>1		0:No	0:No	0:No	0:No	0:No	0:No	0:No	0:No	0:No	0:No	0:No	0:No	0:No	ASD	Secundum ASD	3				0
976	No	No	3: Overweight	Non-Hispanic White	No	0:No	1	No	6:At least college degree		F	5: High Birth Weight	0:No	No	<=1														1:Yes	RVOT	Pulmonary valve stenosis	0	1: US	31	32	0
977	Yes	No	2: Normal	Non-Hispanic Asian	No	0:No	>=2	No	6:At least college degree	CHARGE/VACTERL	M	4: Normal Birth Weight	0:No	No	<=1														1:Yes	Other		0	1: US	42	43	1
978		No	2: Normal	Non-Hispanic White		0:No		No	6:At least college degree		F	4: Normal Birth Weight	0:No		>1		0:No	0:No	0:No	0:No	0:No	0:No	0:No	0:No	0:No	0:No	0:No	0:No	1:Yes	CTD	Ventricular septal defect	3	1: US	36	43	0
979	Yes	No	2: Normal	Non-Hispanic White	No	0:No	>=2	No	6:At least college degree		F	4: Normal Birth Weight	0:No	No	<=1														0:No	CTD	CTD - Other	0	1: US	37	38	0
980		No	2: Normal	Non-Hispanic White		0:No		No	6:At least college degree		M	4: Normal Birth Weight	0:No		>1		0:No	0:No	0:No	0:No	0:No	0:No	0:No	0:No	0:No	0:No	0:No	0:No	1:Yes	CTD	CTD - Other	1	1: US	26	29	0
981		No	2: Normal	Non-Hispanic White		0:No		No	5:Partial college		F	4: Normal Birth Weight	0:No		>1		0:No	0:No	0:No	0:No	0:No	0:No	0:No	0:No	0:No	0:No	0:No	0:No	0:No	AVCD	Transitional AVCD	2	1: US	31	30	0
982		No	4: Obese	Hispanic		0:No		No	4:High school		F	4: Normal Birth Weight	0:No		>1	0:No	0:No	0:No	0:No	0:No	0:No	0:No	0:No	0:No	0:No	0:No	0:No	0:No	0:No	AVCD	Primum ASD	9	1: US	22	18	0
983		No		Non-Hispanic White		0:No		No	6:At least college degree		M	4: Normal Birth Weight	0:No		>1	0:No	0:No	0:No	0:No	0:No	0:No	0:No	0:No	0:No	0:No	0:No	0:No	0:No	0:No	CTD	Tetralogy of Fallot	17	1: US	32	32	0
984	Yes	No	3: Overweight	Non-Hispanic Asian	No	0:No	1	No	6:At least college degree		M	4: Normal Birth Weight	0:No	No	<=1														0:No	CTD	Ventricular septal defect	0	1: US	30	33	0
985	No	No	2: Normal	Non-Hispanic Black	Yes	0:No	1	No	3:Less than High School	Trisomy 21	F	4: Normal Birth Weight	0:No	No	<=1														1:Yes	AVCD		0	1: US	22	26	1
986	No	No	3: Overweight	Non-Hispanic Black	No	0:No	>=2	No	4:High school		F	3: Low Birth Weight	0:No	No	<=1														1:Yes	Other	Other	0	1: US	34	41	0
987		No	2: Normal	Non-Hispanic White		0:No		No	6:At least college degree		F	4: Normal Birth Weight	0:No		>1	0:No	0:No	0:No	0:No	0:No	0:No	0:No	0:No	0:No	0:No	0:No	0:No	0:No	0:No	CTD	D-transposition of the great arteries	12	1: US	31	31	0
988	Yes	No	2: Normal	Hispanic	No	0:No	>=2	No	4:High school		F	4: Normal Birth Weight	0:No	No	<=1														1:Yes	Lat	Heterotaxy	0	1: US	30	30	0
989		No	4: Obese	Non-Hispanic White		0:No		No	6:At least college degree		M	4: Normal Birth Weight	0:No		>1		0:No	0:No	0:No	0:No	0:No	0:No	0:No	0:No	0:No	0:No	0:No	0:No	1:Yes	CTD	Tetralogy of Fallot	2	1: US	36	34	0
990	Yes	No	3: Overweight	Hispanic	No	0:No	>=2	No	4:High school		M	3: Low Birth Weight	0:No	No	<=1														1:Yes	CTD	D-transposition of the great arteries	0	1: US	31	38	0
991		No	2: Normal	Non-Hispanic White		0:No		No	6:At least college degree		M	4: Normal Birth Weight	0:No		>1	1:Yes	0:No	0:No	0:No	0:No	0:No	0:No	1:Yes	0:No	0:No	0:No	0:No	0:No	1:Yes	RVOT	Pulmonary valve stenosis	17	1: US	28	32	0
992		No	3: Overweight	Non-Hispanic White		0:No		No	6:At least college degree		F	5: High Birth Weight	0:No		>1	0:No	0:No	0:No	0:No	0:No	0:No	0:No	0:No	0:No	0:No	0:No	0:No	0:No	0:No	LVOT	Coarctation of the aorta	30	1: US	29	32	0
993		No	3: Overweight	Non-Hispanic Other		0:No		No	5:Partial college		M	4: Normal Birth Weight	0:No		>1		0:No	0:No	0:No	0:No	0:No	0:No	0:No	0:No	0:No	0:No	0:No	0:No	0:No	AVCD	Primum ASD	3	1: US	33	38	0
994		No	2: Normal	Non-Hispanic White		0:No		No	6:At least college degree		M	4: Normal Birth Weight	0:No		>1	0:No	0:No	0:No	0:No	0:No	0:No	0:No	0:No	0:No	0:No	0:No	0:No	0:No	0:No	LVOT	Bicuspid aortic valve, non-stenotic	11	1: US	31	32	0
995	Yes	No	2: Normal	Hispanic	No	0:No	1	No	4:High school		F	4: Normal Birth Weight	0:No	No	<=1														0:No	LVOT	Hypoplastic left heart syndrome	0	1: US	28	29	0
996		No	2: Normal	Non-Hispanic White		0:No		No	4:High school		M	4: Normal Birth Weight	1:Yes		>1	0:No	0:No	0:No	0:No	0:No	0:No	0:No	0:No	0:No	0:No	0:No	0:No	0:No	0:No	CTD	Double outlet right ventricle	24	1: US	30	34	0
997	Yes	No	1: Underweight	Non-Hispanic Asian	No	0:No	1	No	6:At least college degree		F	4: Normal Birth Weight	0:No	No	<=1														0:No	CTD	Truncus arteriosus	0	1: US	32	34	0
998		No	1: Underweight	Hispanic		0:No		No	3:Less than High School		F	3: Low Birth Weight	0:No		>1		0:No	0:No	0:No	0:No	0:No	0:No	0:No	0:No	0:No	0:No	0:No	0:No	0:No	CTD	CTD - Other	5	1: US	20	28	0
999		Yes	1: Underweight	Hispanic		0:No		No	4:High school	Trisomy 21	F	3: Low Birth Weight	0:No		>1		0:No	1:Yes	0:No	0:No	0:No	1:Yes	0:No	0:No	0:No	0:No	0:No	0:No	1:Yes	CTD		5	1: US	28	26	1
1000		No	4: Obese	Non-Hispanic Black		0:No		No	5:Partial college		F	3: Low Birth Weight	0:No		>1		0:No	0:No	0:No	0:No	0:No	0:No	0:No	0:No	0:No	0:No	0:No	0:No	0:No	Other	Ebstein/abnormal TV	3	1: US	25	33	0
1001	Yes	No	3: Overweight	Non-Hispanic White	No	0:No	>=2	No	6:At least college degree	DGS/VCFS/22q11.2 deletion	M	4: Normal Birth Weight	0:No	No	<=1														1:Yes	CTD		0	1: US	36	35	1
1002	No	No	2: Normal	Non-Hispanic Black	No	0:No	1	No	5:Partial college		F	4: Normal Birth Weight	0:No	No	<=1														0:No	CTD	Double outlet right ventricle	0	1: US	21	22	0
1003		No	2: Normal	Hispanic		0:No		No	4:High school		M	4: Normal Birth Weight	0:No		>1	0:No	0:No	0:No	0:No	0:No	0:No	0:No	0:No	0:No	0:No	0:No	0:No	0:No	0:No	ASD	Secundum ASD	6	1: US	29	29	0
1004		No	2: Normal	Non-Hispanic White		0:No		No	4:High school		F		0:No		>1	0:No	0:No	0:No	0:No	0:No	0:No	0:No	0:No	0:No	0:No	0:No	0:No	0:No	1:Yes	ASD	Secundum ASD	62	1: US	24	29	0
1005		No		Hispanic		0:No		No	6:At least college degree		F		0:No		>1	0:No	0:No	0:No	0:No	0:No	0:No	0:No	0:No	0:No	0:No	0:No	0:No	0:No	0:No	CTD	Tetralogy of Fallot	34	1: US	29	35	0
1006	Yes	No	2: Normal	Non-Hispanic Asian	No	0:No	>=2	No	5:Partial college	DGS/VCFS/22q11.2 deletion	F	4: Normal Birth Weight	0:No	No	<=1														1:Yes	CTD		0	1: US	33	37	1
1007		No	2: Normal	Non-Hispanic White		0:No		No	6:At least college degree		F	4: Normal Birth Weight	0:No		>1	0:No	0:No	0:No	0:No	0:No	0:No	0:No	0:No	0:No	0:No	0:No	0:No	0:No	0:No	AVCD	Complete AVCD	13	1: US	17	20	0
1008		No	2: Normal	Non-Hispanic White		0:No		No	4:High school		F	4: Normal Birth Weight	0:No		>1	0:No	0:No	0:No	0:No	0:No	0:No	0:No	1:Yes	0:No	0:No	0:No	0:No	0:No	1:Yes	Lat	Heterotaxy	19	1: US	34	36	0
1009		No	2: Normal	Non-Hispanic White		0:No		No	4:High school		F	3: Low Birth Weight	0:No		>1	0:No	0:No	0:No	0:No	0:No	0:No	0:No	0:No	0:No	0:No	0:No	0:No	0:No	0:No	Lat	Heterotaxy	32	1: US	27	39	0
1010		Yes	2: Normal	Non-Hispanic White		0:No		No	6:At least college degree	Williams	F	3: Low Birth Weight	0:No		>1		0:No	1:Yes	1:Yes	1:Yes	1:Yes	1:Yes	1:Yes	1:Yes	0:No	0:No	1:Yes	0:No	1:Yes	LVOT		4	1: US	33	35	1
1011		No	2: Normal	Non-Hispanic White		0:No		No	6:At least college degree		F	4: Normal Birth Weight	0:No		>1	0:No	0:No	0:No	0:No	0:No	0:No	0:No	0:No	0:No	0:No	0:No	0:No	0:No	1:Yes	Lat	Heterotaxy	17	1: US	33	29	0
1012		No		Non-Hispanic White		0:No		No	6:At least college degree		M		0:No		>1	0:No	0:No	0:No	0:No	0:No	0:No	0:No	0:No	0:No	0:No	0:No	0:No	0:No	1:Yes	LVOT	Coarctation of the aorta	21	1: US	33	32	0
1013	Yes	No	2: Normal	Non-Hispanic White	No	0:No	1	No	6:At least college degree		M	4: Normal Birth Weight	0:No	Yes	<=1														0:No	Other	Total anomalous pulmonary venous return	0	1: US	24	25	0
1014		No	3: Overweight	Non-Hispanic White		0:No		No	6:At least college degree		F	4: Normal Birth Weight	0:No		>1		0:No	0:No	0:No	0:No	0:No	0:No	0:No	0:No	0:No	0:No	0:No	0:No	0:No	LVOT	Hypoplastic left heart syndrome	2	1: US	27	35	0
1015		No		Non-Hispanic White		0:No		No	6:At least college degree		M		0:No		>1	0:No	0:No	0:No	0:No	0:No	0:No	0:No	0:No	0:No	0:No	1:Yes	0:No	0:No	0:No	CTD	D-transposition of the great arteries	37	1: US	25		0
1016		No	2: Normal	Non-Hispanic White		0:No		No	5:Partial college		F	4: Normal Birth Weight	0:No		>1	1:Yes	0:No	0:No	0:No	0:No	0:No	0:No	0:No	1:Yes	0:No	1:Yes	0:No	0:No	0:No	CTD	Tetralogy of Fallot	28	1: US	28	29	0
1017		No		Non-Hispanic White		0:No		No	6:At least college degree		M	4: Normal Birth Weight	0:No		>1	0:No	0:No	0:No	0:No	0:No	0:No	0:No	0:No	0:No	0:No	0:No	0:No	0:No	0:No	LVOT	Coarctation of the aorta	30	1: US	33	36	0
1018		No				0:No		No			M	4: Normal Birth Weight	0:No		>1		0:No	0:No	0:No	0:No	0:No	0:No	0:No	0:No	0:No	0:No	0:No	0:No	0:No	CTD	Tetralogy of Fallot	4	3: Other	19	30	0
1019		Yes		Hispanic							M				>1	1:Yes	0:No	1:Yes	1:Yes	0:No	0:No	1:Yes	1:Yes	1:Yes	0:No	0:No	0:No	1:Yes	0:No	CTD	D-transposition of the great arteries	9	1: US			0
1020		No	2: Normal	Non-Hispanic White		0:No		No	4:High school		F	4: Normal Birth Weight	0:No		>1		0:No	0:No	0:No	0:No	0:No	0:No	0:No	0:No	0:No	0:No	0:No	0:No	0:No	CTD	Double outlet right ventricle	4	1: US	19	20	0
1021		No	2: Normal	Non-Hispanic White		0:No		No	5:Partial college		F	4: Normal Birth Weight	0:No		>1	0:No	0:No	0:No	0:No	0:No	0:No	0:No	0:No	0:No	0:No	0:No	0:No	0:No	0:No	ASD	Secundum ASD	14	1: US	35	37	0
1022		No	3: Overweight	Non-Hispanic White		0:No		No	4:High school		M	4: Normal Birth Weight	0:No		>1	0:No	0:No	0:No	0:No	0:No	0:No	0:No	0:No	1:Yes	0:No	1:Yes	0:No	1:Yes	0:No	CTD	D-transposition of the great arteries	30	1: US	29	37	0
1023		Yes	3: Overweight	Non-Hispanic White		0:No		No	6:At least college degree	DGS/VCFS/22q11.2 deletion	M	3: Low Birth Weight	0:No		>1	1:Yes	0:No	1:Yes	1:Yes	0:No	0:No	1:Yes	0:No	0:No	0:No	0:No	0:No	0:No	1:Yes	CTD		15	1: US	30	32	1
1024		No	2: Normal	Hispanic		0:No		No	3:Less than High School		F	4: Normal Birth Weight	0:No		>1	0:No	0:No	0:No	0:No	0:No	0:No	0:No	0:No	0:No	0:No	0:No	0:No	0:No	0:No	Lat	Heterotaxy	35	3: Other	16		0
1025	Yes	No	3: Overweight	Non-Hispanic White	Yes	0:No	>=2	No	8:Educated in the UK		F	3: Low Birth Weight	0:No	No	<=1														0:No	Lat	Heterotaxy	0	2: UK	30	30	0
1026		No	2: Normal	Non-Hispanic White		0:No		No	6:At least college degree		F	4: Normal Birth Weight	0:No		>1		0:No	0:No	0:No	0:No	0:No	0:No	0:No	0:No	0:No	0:No	0:No	0:No	0:No	AVCD	Primum ASD	1	1: US	29	31	0
1027		No	3: Overweight	Non-Hispanic Black		0:No		No	6:At least college degree		F	4: Normal Birth Weight	0:No		>1	1:Yes	0:No	0:No	0:No	0:No	0:No	0:No	0:No	0:No	0:No	0:No	0:No	0:No	0:No	RVOT	Pulmonary valve stenosis	29	1: US	17	24	0
1028		No	1: Underweight	Non-Hispanic White		0:No		No	4:High school		M	4: Normal Birth Weight	0:No		>1	0:No	0:No	0:No	0:No	0:No	0:No	0:No	0:No	0:No	0:No	0:No	0:No	0:No	0:No	ASD	Secundum ASD	22	1: US	33	35	0
1029		No	2: Normal	Non-Hispanic White		0:No		No	5:Partial college		F	4: Normal Birth Weight	0:No		>1	0:No	0:No	0:No	0:No	0:No	0:No	0:No	1:Yes	0:No	0:No	0:No	0:No	0:No	0:No	CTD	CTD - Other	17	1: US	29	34	0
1030		Yes	2: Normal	Non-Hispanic White		0:No		No	5:Partial college	Noonan	F	4: Normal Birth Weight	0:No		>1	1:Yes	0:No	1:Yes	0:No	0:No	0:No	1:Yes	0:No	0:No	0:No	0:No	0:No	0:No	1:Yes	Other		19	1: US	35	34	1
1031	No	No	3: Overweight	Non-Hispanic Other	No	0:No	1	No	3:Less than High School		F	4: Normal Birth Weight	0:No	No	<=1														0:No	LVOT	Hypoplastic left heart syndrome	0	1: US	34		0
1032	Yes	No	2: Normal	Non-Hispanic White	No	0:No	1	No	6:At least college degree		F	4: Normal Birth Weight	0:No	No	<=1														0:No	AVCD	Complete AVCD	0	1: US	24	50	0
1033		No	2: Normal	Hispanic		0:No		No	3:Less than High School		F	4: Normal Birth Weight	0:No		>1		0:No	0:No	0:No	0:No	0:No	0:No	0:No	0:No	0:No	0:No	0:No	0:No	0:No	LVOT	Coarctation of the aorta	4	1: US			0
1034	Yes	No	2: Normal	Non-Hispanic White	No	0:No	1	No	6:At least college degree		M	3: Low Birth Weight	0:No	Yes	<=1														0:No	ASD	Secundum ASD	0	1: US	32	32	0
1035		No	3: Overweight	Non-Hispanic Black		0:No		No	4:High school		F	4: Normal Birth Weight	0:No		>1		0:No	0:No	0:No	0:No	0:No	0:No	0:No	0:No	0:No	0:No	0:No	0:No	0:No	RVOT	Pulmonary valve atresia	2	1: US	38	30	0
1036		No	2: Normal	Non-Hispanic White		0:No		No	6:At least college degree		M	5: High Birth Weight	0:No		>1	0:No	0:No	0:No	0:No	0:No	0:No	0:No	0:No	0:No	0:No	0:No	0:No	0:No	0:No	CTD	D-transposition of the great arteries	18	1: US	31	32	0
1037		No	4: Obese	Non-Hispanic Other		0:No		No	5:Partial college		M	5: High Birth Weight	0:No		>1		0:No	0:No	0:No	0:No	0:No	0:No	0:No	0:No	0:No	0:No	0:No	0:No	1:Yes	CTD	Aortic arch anomaly	1	1: US	22	21	0
1038		No	2: Normal	Hispanic		0:No		No	6:At least college degree		M	4: Normal Birth Weight	0:No		>1	0:No	0:No	0:No	0:No	0:No	0:No	0:No	0:No	0:No	0:No	0:No	0:No	0:No	0:No	Other	Ventricular septal defect (muscular)	12	1: US	22	26	0
1039	Yes	No	3: Overweight	Hispanic	No	0:No	>=2	No	6:At least college degree	Unbalanced Translocation	F	4: Normal Birth Weight	0:No	No	<=1														1:Yes	AVCD		0	1: US	24	24	1
1040		No	1: Underweight	Non-Hispanic White		0:No		No	6:At least college degree		M	4: Normal Birth Weight	0:No		>1	0:No	0:No	0:No	0:No	0:No	0:No	0:No	0:No	0:No	0:No	0:No	0:No	0:No	1:Yes	LVOT	LVOT - Other	33	1: US	28	30	0
1041		No	4: Obese	Hispanic		0:No		No	6:At least college degree		F	4: Normal Birth Weight	1:Yes		>1		0:No	0:No	0:No	0:No	0:No	0:No	0:No	0:No	0:No	0:No	0:No	0:No	0:No	CTD	D-transposition of the great arteries	2	1: US	26	27	0
1042		Yes	2: Normal	Hispanic		0:No		No	3:Less than High School	Williams	F	4: Normal Birth Weight	0:No		>1		0:No	1:Yes	0:No	0:No	0:No	1:Yes	0:No	0:No	0:No	0:No	0:No	0:No	1:Yes	LVOT		3	1: US	34	37	1
1043		No	4: Obese	Hispanic		0:No		No	5:Partial college		M	3: Low Birth Weight	0:No		>1	0:No	0:No	0:No	0:No	0:No	0:No	0:No	0:No	0:No	0:No	0:No	0:No	0:No	0:No	LVOT	Aortic stenosis	14	1: US	24	25	0
1044		No	1: Underweight	Non-Hispanic Asian		0:No		No	5:Partial college		F	3: Low Birth Weight	1:Yes		>1		0:No	0:No	0:No	0:No	0:No	0:No	0:No	0:No	0:No	0:No	0:No	0:No	0:No	ASD	Sinus venosus ASD	1	1: US	34	38	0
1045		No	2: Normal	Hispanic		0:No		No	6:At least college degree		M	4: Normal Birth Weight	0:No		>1		0:No	0:No	0:No	0:No	0:No	0:No	0:No	0:No	0:No	0:No	0:No	0:No	1:Yes	RVOT	Tricuspid valve atresia	1	1: US	32	39	0
1046		No		Non-Hispanic Asian		0:No		No			M		0:No		>1	0:No	0:No	0:No	0:No	0:No	0:No	0:No	0:No	0:No	0:No	0:No	0:No	0:No	0:No	ASD	Sinus venosus ASD	58	3: Other			0
1047		No	2: Normal	Non-Hispanic White		0:No		No	6:At least college degree		M	4: Normal Birth Weight	0:No		>1	0:No	0:No	0:No	0:No	0:No	0:No	0:No	0:No	0:No	0:No	0:No	0:No	0:No	0:No	Other	Ebstein/abnormal TV	12	1: US	31	35	0
1048		No		Non-Hispanic White							M	3: Low Birth Weight			>1		0:No	0:No	0:No	0:No	0:No	0:No	0:No	0:No	0:No	0:No	0:No	0:No	1:Yes	Lat	Heterotaxy	4	1: US			0
1049		No	2: Normal	Hispanic		0:No		No	5:Partial college		M	4: Normal Birth Weight	0:No		>1		0:No	0:No	0:No	0:No	0:No	0:No	0:No	0:No	0:No	0:No	0:No	0:No	1:Yes	LVOT	Hypoplastic left heart syndrome	3	1: US	19	20	0
1050		No	2: Normal	Non-Hispanic White		0:No		No	5:Partial college		M	4: Normal Birth Weight	0:No		>1	0:No	0:No	0:No	0:No	0:No	0:No	0:No	0:No	0:No	0:No	0:No	0:No	0:No	0:No	Other	Ebstein/abnormal TV	20	1: US	24	26	0
1051	Yes	No	2: Normal	Non-Hispanic White	No	0:No	>=2	No	6:At least college degree		M	4: Normal Birth Weight	0:No	No	<=1														1:Yes	RVOT	Pulmonary valve stenosis	0	1: US	30	32	0
1052	No	No	4: Obese	Non-Hispanic White	No	0:No	1	No	6:At least college degree		F	3: Low Birth Weight	0:No	No	<=1														1:Yes	CTD	Ventricular septal defect	0	1: US	31	44	0
1053	Yes	No	1: Underweight	Hispanic	No	0:No	1	No	6:At least college degree		F	4: Normal Birth Weight	0:No	No	<=1														0:No	LVOT	LVOT - Other	0	1: US	20	22	0
1054		No	2: Normal	Non-Hispanic White		0:No		No	5:Partial college		F	4: Normal Birth Weight	0:No		>1	0:No	0:No	0:No	0:No	0:No	0:No	0:No	0:No	0:No	0:No	0:No	0:No	0:No	0:No	LVOT	Coarctation of the aorta	11	1: US	26	35	0
1055		No	2: Normal	Non-Hispanic White		0:No		No			M	4: Normal Birth Weight	0:No		>1	0:No	0:No	0:No	0:No	0:No	0:No	0:No	0:No	0:No	0:No	0:No	0:No	0:No	1:Yes	CTD	D-transposition of the great arteries	41	1: US			0
1056	No	No	4: Obese	Non-Hispanic White	No	0:No	>=2	No	6:At least college degree		F	4: Normal Birth Weight	0:No	No	<=1														1:Yes	CTD	CTD - Other	0	1: US	34	33	0
1057	Yes	No	2: Normal	Non-Hispanic Other	No	0:No	1	No	5:Partial college	DGS/VCFS/22q11.2 deletion	F	4: Normal Birth Weight	0:No	Yes	<=1														1:Yes	CTD		0	1: US	23	25	1
1058		No	3: Overweight	Non-Hispanic Other		0:No		No	5:Partial college		M	4: Normal Birth Weight	0:No		>1	0:No	0:No	0:No	0:No	0:No	0:No	0:No	0:No	0:No	0:No	0:No	0:No	0:No	1:Yes	CTD	Double outlet right ventricle	26	1: US	24	28	0
1059		No	2: Normal	Non-Hispanic White		0:No		No	6:At least college degree		M	4: Normal Birth Weight	0:No		>1	0:No	0:No	0:No	0:No	0:No	0:No	0:No	0:No	0:No	0:No	0:No	0:No	0:No	0:No	Lat	Heterotaxy	19	1: US	26	31	0
1060		Yes	3: Overweight	Non-Hispanic White		0:No		No	4:High school		F	4: Normal Birth Weight	0:No		>1	0:No	1:Yes	1:Yes	1:Yes	0:No	1:Yes	0:No	0:No	0:No	0:No	1:Yes	0:No	0:No	0:No	RVOT	Pulmonary valve stenosis	48	1: US	36	46	0
1061	Yes	No	2: Normal	Non-Hispanic Other	No	0:No	1	Yes	3:Less than High School		M	3: Low Birth Weight	0:No	No	<=1														1:Yes	CTD	Tetralogy of Fallot	0	3: Other	27		0
1062	Yes	No	2: Normal	Non-Hispanic White	No	0:No	>=2	No	6:At least college degree		F	4: Normal Birth Weight	0:No	No	<=1														0:No	LVOT	Hypoplastic left heart syndrome	0	1: US	31	32	0
1063		Yes	2: Normal	Non-Hispanic White		0:No		No	5:Partial college		M	4: Normal Birth Weight	0:No		>1	1:Yes	0:No	0:No	1:Yes	0:No	0:No	1:Yes	0:No	1:Yes	0:No	0:No	0:No	0:No	0:No	CTD	CTD - Other	19	1: US	25	25	0
1064		No		Non-Hispanic White		0:No		No	8:Educated in the UK		M		0:No		>1	0:No	0:No	0:No	0:No	0:No	0:No	0:No	0:No	0:No	0:No	0:No	0:No	0:No	0:No	CTD	Tetralogy of Fallot	28	2: UK			0
1065	Yes	No	2: Normal	Non-Hispanic Other	No	0:No	>=2	No	6:At least college degree		F	4: Normal Birth Weight	0:No	Yes	<=1														1:Yes	CTD	Tetralogy of Fallot	0	1: US	30	34	0
1066		No	2: Normal	Hispanic		0:No		No	4:High school		M	4: Normal Birth Weight	0:No		>1		0:No	0:No	0:No	0:No	0:No	0:No	0:No	0:No	0:No	0:No	0:No	0:No	0:No	LVOT	Coarctation of the aorta	1	1: US	27	31	0
1067	Yes	No		Non-Hispanic White	No	0:No	1	No	8:Educated in the UK		M	5: High Birth Weight	0:No	No	<=1														0:No	CTD	D-transposition of the great arteries	0	2: UK			0
1068	Yes	No		Non-Hispanic White	No	0:No	>=2	No	8:Educated in the UK		F	4: Normal Birth Weight	0:No	No	<=1														0:No	CTD	Tetralogy of Fallot	0	2: UK	30	34	0
1069		No	4: Obese	Non-Hispanic White		0:No		No	5:Partial college		F	3: Low Birth Weight	0:No		>1	0:No	0:No	0:No	0:No	0:No	0:No	0:No	0:No	0:No	0:No	0:No	0:No	0:No	1:Yes	CTD	Tetralogy of Fallot	6	1: US	37	36	0
1070		No	2: Normal	Hispanic		0:No		No	6:At least college degree		F	3: Low Birth Weight	0:No		>1		0:No	0:No	0:No	0:No	0:No	1:Yes	0:No	0:No	0:No	0:No	0:No	0:No	1:Yes	AVCD	Primum ASD	4	1: US	29	29	0
1071		Yes	2: Normal	Non-Hispanic White		0:No		No	6:At least college degree		M	4: Normal Birth Weight	0:No		>1	0:No	0:No	1:Yes	0:No	0:No	0:No	1:Yes	0:No	0:No	0:No	0:No	0:No	0:No	1:Yes	ASD	Secundum ASD	8	1: US	34	34	0
1072	No	No	2: Normal	Non-Hispanic Asian	No	0:No	>=2	No	6:At least college degree		M	4: Normal Birth Weight	0:No	No	<=1														1:Yes	Other	Coronary artery anomaly	0	1: US	36	42	0
1073	Yes	No	3: Overweight	Non-Hispanic White	No	0:No	>=2	No	3:Less than High School	DGS/VCFS/22q11.2 deletion	F	4: Normal Birth Weight	0:No	No	<=1														1:Yes	CTD		0	1: US	21	22	1
1074		No	2: Normal	Non-Hispanic White		0:No		No	6:At least college degree		M	4: Normal Birth Weight	0:No		>1		0:No	0:No	0:No	0:No	0:No	0:No	0:No	0:No	0:No	0:No	0:No	0:No	0:No	Lat	Heterotaxy	1	1: US	30	39	0
1075		No	4: Obese	Non-Hispanic Black		0:No			3:Less than High School		F		0:No		>1	0:No	0:No	0:No	0:No	0:No	0:No	0:No	0:No	0:No	0:No	0:No	0:No	0:No	0:No	CTD	Tetralogy of Fallot	57	1: US	20		0
1076		No		Hispanic		0:No		No			F		0:No		>1	0:No	0:No	0:No	0:No	0:No	0:No	0:No	0:No	0:No	0:No	0:No	0:No	0:No	0:No	CTD	Tetralogy of Fallot	26	3: Other			0
1077		Yes	2: Normal	Non-Hispanic White		0:No		No	6:At least college degree		F	4: Normal Birth Weight	0:No		>1	1:Yes	0:No	1:Yes	1:Yes	0:No	1:Yes	1:Yes	0:No	0:No	0:No	0:No	0:No	0:No	1:Yes	LVOT	Hypoplastic left heart syndrome	15	1: US	29	30	0
1078		No	2: Normal	Non-Hispanic White		0:No		No	5:Partial college		M	3: Low Birth Weight	0:No		>1	0:No	0:No	0:No	0:No	0:No	0:No	0:No	0:No	0:No	0:No	0:No	0:No	0:No	1:Yes	CTD	Tetralogy of Fallot	25	1: US	28	34	0
1079	No	No	3: Overweight	Hispanic	No	0:No	>=2	No	5:Partial college		F	4: Normal Birth Weight	0:No	No	<=1														1:Yes	Other	Complex	0	1: US	23	22	0
1080		No	3: Overweight			0:No		No			M	4: Normal Birth Weight	0:No		>1		0:No	0:No	0:No	0:No	0:No	0:No	0:No	0:No	0:No	0:No	0:No	0:No	0:No	CTD	D-transposition of the great arteries	1	3: Other	30	36	0
1081		Yes	2: Normal	Hispanic		0:No		No	4:High school		M	3: Low Birth Weight	0:No		>1		0:No	1:Yes	0:No	0:No	0:No	0:No	0:No	0:No	0:No	0:No	0:No	0:No	1:Yes	ASD	Secundum ASD	1	1: US	35	46	0
1082		No	2: Normal	Non-Hispanic White		0:No		No	6:At least college degree		F	3: Low Birth Weight	1:Yes		>1	0:No	0:No	0:No	0:No	0:No	0:No	1:Yes	0:No	0:No	0:No	0:No	0:No	0:No	0:No	ASD	Secundum ASD	9	1: US	47	49	0
1083		No	4: Obese	Non-Hispanic Black		0:No		No	6:At least college degree		F	5: High Birth Weight	1:Yes		>1		0:No	0:No	0:No	0:No	0:No	0:No	0:No	0:No	0:No	0:No	0:No	0:No	0:No	Other	Patent ductus arteriosus	1	1: US	33	33	0
1084		No	3: Overweight	Non-Hispanic White		0:No		No	4:High school		M		0:No		>1	0:No	0:No	0:No	0:No	0:No	0:No	0:No	0:No	0:No	0:No	1:Yes	0:No	0:No	0:No	Lat	Heterotaxy	34	1: US	25	30	0
1085		No	3: Overweight	Non-Hispanic White		0:No		No	5:Partial college		F	4: Normal Birth Weight	0:No		>1	0:No	0:No	0:No	0:No	0:No	0:No	0:No	0:No	0:No	0:No	0:No	0:No	0:No	0:No	RVOT	Pulmonary valve stenosis	58	1: US	29	28	0
1086		No	2: Normal	Non-Hispanic White		0:No		No	6:At least college degree		M	4: Normal Birth Weight	0:No		>1	0:No	0:No	0:No	0:No	0:No	0:No	0:No	0:No	0:No	0:No	0:No	0:No	0:No	0:No	LVOT	Coarctation of the aorta	41	1: US	25	33	0
1087	Yes	No	2: Normal	Non-Hispanic Asian	No	0:No	>=2	No	5:Partial college		M	4: Normal Birth Weight	0:No	No	<=1														0:No	CTD	D-transposition of the great arteries	0	1: US	34	35	0
1088	No	No	2: Normal	Non-Hispanic White	No	0:No	1	No	6:At least college degree		M	4: Normal Birth Weight	0:No	No	<=1														0:No	LVOT	Hypoplastic left heart syndrome	0	1: US	31	31	0
1089		No	3: Overweight	Non-Hispanic White		0:No		No	6:At least college degree		F	4: Normal Birth Weight	0:No		>1		0:No	0:No	0:No	0:No	0:No	0:No	0:No	0:No	0:No	0:No	0:No	0:No	0:No	Other	Patent ductus arteriosus	1	1: US	34	40	0
1090	Yes	No		Non-Hispanic White	No	0:No	>=2	No	4:High school		F	4: Normal Birth Weight	0:No	No	<=1														0:No	Lat	Heterotaxy	0	1: US	27	25	0
1091	Yes	No	2: Normal	Non-Hispanic White	No	0:No	>=2	No	5:Partial college		M	4: Normal Birth Weight	0:No	No	<=1														1:Yes	LVOT	Hypoplastic left heart syndrome	0	1: US	24	24	0
1092	No	No	2: Normal	Non-Hispanic White	Yes	0:No	1	No	5:Partial college		M	4: Normal Birth Weight	0:No	Yes	<=1														0:No	LVOT	LVOT - Other	0	1: US	32	24	0
1093		No	2: Normal	Non-Hispanic White		0:No		No	6:At least college degree		M	4: Normal Birth Weight	0:No		>1	0:No	0:No	0:No	0:No	0:No	0:No	0:No	0:No	0:No	0:No	0:No	0:No	0:No	1:Yes	Lat	Heterotaxy	39	1: US	31	33	0
1094	Yes	No	2: Normal	Hispanic	No	0:No	>=2	No	4:High school		F	4: Normal Birth Weight	1:Yes	No	<=1														0:No	CTD	CTD - Other	0	1: US	35	24	0
1095	Yes	No	3: Overweight	Non-Hispanic Other	No	0:No	>=2	No	5:Partial college	Trisomy 21	M	4: Normal Birth Weight	0:No	No	<=1														1:Yes	AVCD		0	1: US	28	33	1
1096		No		Non-Hispanic White		0:No		No	4:High school		M	4: Normal Birth Weight	0:No		>1		0:No		0:No	0:No	0:No	1:Yes	0:No	0:No	0:No	0:No	0:No	0:No	1:Yes	CTD	Tetralogy of Fallot	3	1: US	22	32	0
1097	Yes	No	2: Normal	Non-Hispanic White	No	0:No	1	No	6:At least college degree	Trisomy 21	M	4: Normal Birth Weight	0:No	No	<=1														1:Yes	CTD		0	1: US	25	26	1
1098		No		Non-Hispanic White		0:No		No			M		0:No		>1	0:No	0:No	0:No	0:No	0:No	0:No	0:No	0:No	0:No	0:No	0:No	0:No	0:No	0:No	CTD	Tetralogy of Fallot	41	1: US	33	35	0
1099		Yes		Hispanic		0:No		No			M		0:No		>1	0:No	0:No	0:No	1:Yes	0:No	1:Yes	1:Yes	1:Yes	0:No	0:No	0:No	0:No	0:No	0:No	CTD	D-transposition of the great arteries	7	1: US			0
1100		No	2: Normal	Non-Hispanic White		0:No		No	6:At least college degree		M	4: Normal Birth Weight	0:No		>1	0:No	0:No	0:No	0:No	0:No	0:No	0:No	0:No	0:No	0:No	0:No	0:No	0:No	0:No	Other	Partial anomalous pulmonary venous return	11	1: US	31	31	0
1101		No		Non-Hispanic White		0:No		No	8:Educated in the UK		M		0:No		>1	0:No	0:No	0:No	0:No	0:No	0:No	0:No	0:No	0:No	0:No	0:No	0:No	0:No	0:No	CTD	Tetralogy of Fallot	36	2: UK			0
1102		No	2: Normal	Non-Hispanic White		0:No		Yes	4:High school		F	4: Normal Birth Weight	0:No		>1		0:No	0:No	0:No	0:No	0:No	0:No	0:No	0:No	0:No	0:No	0:No	0:No	0:No	Other	Complex	4	1: US	27	27	0
1103	No	No	4: Obese	Non-Hispanic White	No	0:No	1	No	6:At least college degree		F	4: Normal Birth Weight	0:No	No	<=1														0:No	Other	Patent ductus arteriosus	0	1: US	29	26	0
1104		No	3: Overweight	Non-Hispanic White		0:No		No			F	3: Low Birth Weight	0:No		>1		0:No	0:No	0:No	0:No	0:No	0:No	0:No	0:No	0:No	0:No	0:No	0:No	0:No	CTD	D-transposition of the great arteries	1	2: UK	25	33	0
1105		No	2: Normal	Non-Hispanic White		0:No		No	8:Educated in the UK		F	4: Normal Birth Weight	0:No		>1	0:No	0:No	0:No	0:No	0:No	0:No	0:No	0:No	0:No	0:No	0:No	0:No	0:No	0:No	Lat	Heterotaxy	8	2: UK			0
1106		No	2: Normal	Non-Hispanic White		0:No		No	5:Partial college		M	4: Normal Birth Weight	0:No		>1	0:No	0:No	0:No	0:No	0:No	0:No	0:No	0:No	0:No	0:No	0:No	0:No	0:No	0:No	LVOT	Coarctation of the aorta	19	1: US	29	30	0
1107	Yes	No	2: Normal	Non-Hispanic Other	No	0:No	>=2	No	5:Partial college		F	4: Normal Birth Weight	1:Yes	No	<=1														0:No	RVOT	Tricuspid valve atresia	0	1: US	32	35	0
1108		No	1: Underweight	Non-Hispanic White		0:No		No	6:At least college degree		M		0:No		>1	0:No	0:No	0:No	0:No	0:No	0:No	0:No	0:No	0:No	0:No	0:No	0:No	0:No	0:No	RVOT	Tricuspid valve atresia	24	1: US			0
1109	No	No	2: Normal	Hispanic	No	0:No	>=2	No	5:Partial college		M	5: High Birth Weight	0:No	No	<=1														1:Yes	AVCD	Complete AVCD	0	1: US	33	30	0
1110		Yes		Non-Hispanic White		0:No		No	6:At least college degree		M	5: High Birth Weight	0:No		>1	0:No	0:No	0:No	1:Yes	0:No	0:No	0:No	0:No	0:No	0:No	0:No	0:No	0:No	0:No	CTD	Tetralogy of Fallot	50	1: US	26	32	0
1111	No	No	2: Normal	Non-Hispanic White	No	0:No	1	No	6:At least college degree	Trisomy 21	M	3: Low Birth Weight	0:No	No	<=1														1:Yes	CTD		0	1: US	32	33	1
1112		No	3: Overweight	Hispanic		0:No		No	6:At least college degree		F	4: Normal Birth Weight	0:No		>1		0:No	0:No	0:No	0:No	0:No	0:No	0:No	0:No	0:No	0:No	0:No	0:No	1:Yes	Lat	Heterotaxy	3	1: US	37	44	0
1113	No	No	3: Overweight	Non-Hispanic Black		0:No	1	No	4:High school	Trisomy 21	F	4: Normal Birth Weight	0:No	No	<=1														1:Yes	AVCD		0	1: US	23	23	1
1114	No	No		Hispanic	No	0:No	1	No	6:At least college degree		F	4: Normal Birth Weight	0:No	No	<=1														0:No	CTD	Ventricular septal defect	0	1: US	28	26	0
1115	Yes	No	2: Normal	Non-Hispanic White	No	0:No	>=2	No	6:At least college degree	Trisomy 21	F	4: Normal Birth Weight	0:No	No	<=1														1:Yes	AVCD		0	1: US	33	38	1
1116		No	2: Normal	Non-Hispanic White		0:No		No	6:At least college degree		M	4: Normal Birth Weight	0:No		>1		0:No	0:No	0:No	0:No	0:No	0:No	0:No	0:No	0:No	0:No	0:No	0:No	0:No	Other	Complex	5	1: US	24	26	0
1117		No	1: Underweight	Non-Hispanic White		0:No		No	4:High school		F	5: High Birth Weight	0:No		>1	0:No	0:No	0:No	0:No	0:No	0:No	0:No	0:No	0:No	0:No	0:No	0:No	0:No	1:Yes	CTD	D-transposition of the great arteries	24	1: US	27	26	0
1118		No		Non-Hispanic White		0:No		No	6:At least college degree		M	4: Normal Birth Weight	0:No		>1		0:No	0:No	0:No	0:No	0:No	1:Yes	0:No	0:No	0:No	0:No	0:No	0:No	0:No	CTD	Aortic arch anomaly	3	1: US	36	47	0
1119		No	4: Obese	Non-Hispanic White		0:No		No	4:High school		F	4: Normal Birth Weight	0:No		>1	0:No	0:No	0:No	0:No	0:No	1:Yes	0:No	0:No	0:No	0:No	0:No	0:No	0:No	0:No	CTD	Double outlet right ventricle	19	1: US	27	27	0
1120	No	No	2: Normal	Non-Hispanic White	Yes	0:No	1	No	4:High school		M	4: Normal Birth Weight	0:No	No	<=1														1:Yes	CTD	D-transposition of the great arteries	0	1: US	22	23	0
1121		Yes		Non-Hispanic Black							M				>1	1:Yes	0:No	0:No	1:Yes	0:No	0:No	0:No	1:Yes	0:No	0:No	0:No	0:No	0:No	0:No	RVOT	Pulmonary valve atresia	28	1: US			0
1122		No	2: Normal	Hispanic		0:No		No	6:At least college degree		M	3: Low Birth Weight	0:No		>1		0:No	0:No	0:No	0:No	0:No	1:Yes	0:No	0:No	0:No	0:No	0:No	0:No	1:Yes	CTD	Ventricular septal defect	3	1: US	34	35	0
1123		No	2: Normal	Non-Hispanic White		0:No		No	5:Partial college	DGS/VCFS/22q11.2 deletion	F	4: Normal Birth Weight	0:No		>1		0:No	0:No	0:No	0:No	0:No	0:No	0:No	0:No	0:No	0:No	0:No	0:No	1:Yes	CTD		3	1: US	27	34	1
1124		No	3: Overweight	Non-Hispanic White		0:No		No	5:Partial college		F	4: Normal Birth Weight	0:No		>1	0:No	0:No	0:No	0:No	0:No	0:No	0:No	0:No	0:No	0:No	0:No	0:No	0:No	0:No	Other	Other	8	1: US	27	34	0
1125	Yes	No	2: Normal	Non-Hispanic White	No	0:No	1	No	6:At least college degree		F	4: Normal Birth Weight	0:No	No	<=1														0:No	CTD	Tetralogy of Fallot	0	1: US	29	29	0
1126		No	2: Normal	Non-Hispanic White		0:No		No	6:At least college degree		M	4: Normal Birth Weight	0:No		>1		0:No	0:No	0:No	0:No	0:No	0:No	0:No	0:No	0:No	0:No	0:No	0:No	0:No	ASD	Sinus venosus ASD	1	1: US	31	34	0
1127		No	2: Normal	Non-Hispanic White		0:No		No	5:Partial college		M	4: Normal Birth Weight	0:No		>1	0:No	0:No	0:No	0:No	0:No	0:No	0:No	0:No	0:No	0:No	0:No	0:No	0:No	1:Yes	LVOT	Aortic stenosis	35	1: US	22	22	0
1128	Yes	No	3: Overweight	Non-Hispanic White	No	0:No	1	No	6:At least college degree		M	4: Normal Birth Weight	0:No	No	<=1														0:No	CTD	Ventricular septal defect	0	1: US	31	33	0
1129	Yes	No	2: Normal	Non-Hispanic White	No	0:No	1	No	8:Educated in the UK		M	4: Normal Birth Weight	0:No	Yes	<=1														0:No	Lat	Heterotaxy	0	2: UK	32	30	0
1130		No	2: Normal	Hispanic		0:No		No			M	4: Normal Birth Weight	0:No		>1		0:No	0:No	0:No	0:No	0:No	0:No	0:No	0:No	0:No	0:No	0:No	0:No	1:Yes	CTD	Double outlet right ventricle	2	1: US	18	24	0
1131		No	2: Normal	Non-Hispanic White		0:No		No	4:High school		M	4: Normal Birth Weight	0:No		>1	0:No	0:No	0:No	0:No	0:No	0:No	0:No	0:No	0:No	0:No	0:No	0:No	0:No	1:Yes	Lat	Heterotaxy	28	1: US	23	33	0
1132	Yes	No	2: Normal	Non-Hispanic Black	No	0:No	1	No	6:At least college degree		M	4: Normal Birth Weight	0:No	No	<=1														0:No	CTD	Tetralogy of Fallot	0	1: US	32	35	0
1133		Yes	2: Normal	Non-Hispanic Asian		0:No		No			M	5: High Birth Weight	0:No		>1	0:No	0:No	1:Yes	0:No	0:No	0:No	0:No	0:No	0:No	0:No	0:No	0:No	0:No	0:No	CTD	Tetralogy of Fallot	51	3: Other		39	0
1134	Yes	No	3: Overweight	Hispanic	No	0:No	>=2	No	5:Partial college		F	5: High Birth Weight	0:No	No	<=1														0:No	AVCD	Complete AVCD	0	1: US	33	29	0
1135		No	2: Normal	Hispanic		0:No		No			M		0:No		>1	0:No	0:No	0:No	0:No	0:No	0:No	0:No	0:No	0:No	0:No	0:No	0:No	0:No	0:No	CTD	Tetralogy of Fallot	36	3: Other	21	25	0
1136		No		Non-Hispanic Asian		0:No		No	5:Partial college		M	4: Normal Birth Weight	0:No		>1	0:No	0:No	0:No	0:No	0:No	0:No	0:No	0:No	0:No	0:No	0:No	0:No	0:No	0:No	ASD	Secundum ASD	44	3: Other			0
1137	No	No	4: Obese	Non-Hispanic White	No	0:No	1	No	5:Partial college		M	4: Normal Birth Weight	0:No	No	<=1														0:No	CTD	D-transposition of the great arteries	0	1: US	23	30	0
1138	No	No	2: Normal	Non-Hispanic White	No	0:No	>=2	No	6:At least college degree		M	4: Normal Birth Weight	0:No	No	<=1														0:No	LVOT	Hypoplastic left heart syndrome	0	1: US	28	30	0
1139		No	1: Underweight	Non-Hispanic White		0:No		No	4:High school		M	4: Normal Birth Weight	0:No		>1	1:Yes	0:No	0:No	0:No	0:No	0:No	0:No	0:No	0:No	0:No	0:No	0:No	0:No	0:No	CTD	D-transposition of the great arteries	36	1: US	28	24	0
1140	Yes	No	2: Normal	Non-Hispanic Other	No	0:No	>=2	No	4:High school		M	4: Normal Birth Weight	0:No	No	<=1														1:Yes	Lat	Heterotaxy	0	1: US	19	23	0
1141		No	3: Overweight	Non-Hispanic White		0:No		No	6:At least college degree		F	4: Normal Birth Weight	1:Yes		>1		0:No	0:No	0:No	0:No	0:No	0:No	0:No	0:No	0:No	0:No	0:No	0:No	1:Yes	RVOT	Pulmonary valve stenosis	4	1: US	35	34	0
1142		Yes		Non-Hispanic White		0:No		No	5:Partial college		M	4: Normal Birth Weight	0:No		>1	0:No	0:No	0:No	1:Yes	0:No	0:No	0:No	0:No	0:No	0:No	0:No	0:No	0:No	0:No	CTD	D-transposition of the great arteries	12	1: US	23	25	0
1143		No	2: Normal	Non-Hispanic White		0:No		No	5:Partial college		M	4: Normal Birth Weight	0:No		>1	0:No	0:No	0:No	0:No	0:No	0:No	0:No	0:No	0:No	0:No	0:No	0:No	0:No	0:No	Lat	Heterotaxy	19	1: US	19	24	0
1144		Yes	1: Underweight	Non-Hispanic White		0:No		No	3:Less than High School		F	3: Low Birth Weight	0:No		>1	0:No	0:No	1:Yes	1:Yes	1:Yes	0:No	1:Yes	0:No	0:No	0:No	0:No	0:No	0:No	1:Yes	CTD	Truncus arteriosus	14	1: US	39	42	0
1145		Yes	3: Overweight	Hispanic		0:No		No	4:High school		F		0:No		>1	1:Yes	0:No	1:Yes	1:Yes	1:Yes	0:No	0:No	0:No	0:No	0:No	0:No	0:No	0:No	1:Yes	CTD	Truncus arteriosus	22	1: US	27		0
1146	No	No		Hispanic	No	0:No	>=2	No	3:Less than High School		F	4: Normal Birth Weight	1:Yes	No	<=1														1:Yes	CTD	CTD - Other	0	1: US	20		0
1147		Yes	3: Overweight	Non-Hispanic Other		1:Yes		No	3:Less than High School		M	4: Normal Birth Weight	0:No		>1		0:No	1:Yes	1:Yes		0:No	1:Yes		0:No	0:No	0:No	0:No	0:No	0:No	ASD	Secundum ASD	5	1: US	32	38	0
1148	No	No	1: Underweight	Non-Hispanic Asian	No	0:No	1	No	6:At least college degree		M	3: Low Birth Weight	0:No	No	<=1														1:Yes	Lat	Heterotaxy	0	1: US	26	31	0
1149	Yes	No	2: Normal	Hispanic	Yes	0:No	1	No	4:High school		M	3: Low Birth Weight	0:No	Yes	<=1														0:No	CTD	Ventricular septal defect	0	1: US	18	17	0
1150		Yes	2: Normal	Hispanic		0:No		No	3:Less than High School		M	4: Normal Birth Weight	0:No		>1	0:No	1:Yes	1:Yes	1:Yes	0:No	1:Yes	1:Yes	0:No	0:No	0:No	0:No	0:No	0:No	1:Yes	Lat	Heterotaxy	17	1: US	30	33	0
1151		No	2: Normal	Non-Hispanic Black		0:No		No	5:Partial college		F	3: Low Birth Weight	0:No		>1	0:No	0:No	0:No	0:No	0:No	0:No	0:No	0:No	0:No	0:No	0:No	0:No	0:No	0:No	CTD	Ventricular septal defect	9	1: US	21	25	0
1152		Yes	2: Normal	Hispanic		0:No		No	6:At least college degree	Turner syndrome	F	4: Normal Birth Weight	0:No		>1	0:No	0:No	1:Yes	1:Yes	0:No	0:No	0:No	0:No	0:No	0:No	0:No	0:No	0:No	1:Yes	LVOT		24	1: US	22	26	1
1153		Yes	2: Normal	Non-Hispanic White		0:No		No	6:At least college degree		M	4: Normal Birth Weight	0:No		>1	0:No	0:No	0:No	1:Yes	0:No	0:No	0:No	1:Yes	0:No	0:No	0:No	0:No	0:No	1:Yes	LVOT	Aortic stenosis	13	1: US	33	33	0
1154		No	2: Normal	Non-Hispanic White		0:No		No	6:At least college degree		M	4: Normal Birth Weight	0:No		>1	0:No	0:No	0:No	0:No	0:No	0:No	0:No	0:No	0:No	0:No	0:No	0:No	0:No	0:No	Lat	Heterotaxy	14	1: US	32	34	0
1155	Yes	No	2: Normal	Non-Hispanic Asian	No	0:No	1	No	6:At least college degree	VACTERL	F	4: Normal Birth Weight	0:No	No	<=1														1:Yes	CTD		0	1: US	30	31	1
1156	Yes	No	3: Overweight	Hispanic	No	0:No	1	No	3:Less than High School		F	4: Normal Birth Weight	0:No	No	<=1														1:Yes	CTD	Interrupted aortic arch	0	1: US	22	26	0
1157		No	2: Normal	Non-Hispanic White		0:No		No	6:At least college degree		F	4: Normal Birth Weight	0:No		>1	0:No	0:No	0:No	0:No	0:No	0:No	0:No	0:No	0:No	0:No	0:No	0:No	0:No	0:No	RVOT	Pulmonary valve atresia	8	1: US	28	30	0
1158	No	No	4: Obese	Hispanic	No	0:No	>=2	Yes	3:Less than High School	DGS/VCFS/22q11.2 deletion	M	4: Normal Birth Weight	0:No	No	<=1														1:Yes	CTD		0	1: US	28	29	1
1159		No	2: Normal	Non-Hispanic White		0:No		No	6:At least college degree		F	4: Normal Birth Weight	0:No		>1	0:No	0:No	0:No	0:No	0:No	0:No	0:No	0:No	0:No	0:No	0:No	0:No	0:No	0:No	ASD	Secundum ASD	14	1: US	36	36	0
1160	Yes	No	1: Underweight	Non-Hispanic White	No	0:No	>=2	No	6:At least college degree		F	4: Normal Birth Weight	0:No	No	<=1														0:No	CTD	D-transposition of the great arteries	0	1: US	31	31	0
1161		No	4: Obese	Hispanic		0:No		Yes	5:Partial college		F	4: Normal Birth Weight	0:No		>1		0:No	0:No	0:No	0:No	0:No	0:No	0:No	0:No	0:No	0:No	0:No	0:No	0:No	Lat	Heterotaxy	5	1: US	34	26	0
1162		No	1: Underweight	Non-Hispanic Black		0:No		No	4:High school		M	4: Normal Birth Weight	0:No		>1	1:Yes	0:No	0:No	0:No	0:No	0:No	0:No	0:No	0:No	0:No	0:No	0:No	0:No	0:No	CTD	Ventricular septal defect	10	3: Other	22	19	0
1163		No	2: Normal	Non-Hispanic White		0:No		No	3:Less than High School		F		0:No		>1	1:Yes	0:No	0:No	0:No	0:No	0:No	0:No	0:No	0:No	0:No	0:No	0:No	0:No	0:No	ASD	Sinus venosus ASD	71	1: US	27	33	0
1164		No	3: Overweight	Hispanic		0:No		Yes	3:Less than High School		F		0:No		>1	0:No	0:No	0:No	0:No	0:No	0:No	0:No	0:No	0:No	0:No	0:No	0:No	0:No	0:No	ASD	Secundum ASD	36	3: Other	35	35	0
1165		No	2: Normal	Non-Hispanic White		0:No		No	6:At least college degree		F	4: Normal Birth Weight	0:No		>1	1:Yes	0:No	0:No	0:No	0:No	0:No	0:No	0:No	0:No	0:No	0:No	0:No	0:No	0:No	ASD	Secundum ASD	11	1: US	24	29	0
1166		No	2: Normal	Non-Hispanic White		0:No		No	4:High school		M	5: High Birth Weight	1:Yes		>1	0:No	0:No	0:No	0:No	0:No	0:No	0:No	0:No	0:No	0:No	0:No	0:No	0:No	0:No	CTD	D-transposition of the great arteries	37	1: US	24	40	0
1167		No		Non-Hispanic White		0:No		No	6:At least college degree		F		0:No		>1	0:No	0:No	0:No	0:No	0:No	0:No	0:No	0:No	0:No	0:No	0:No	0:No	0:No	0:No	Lat	Heterotaxy	41	1: US	28	27	0
1168		No	2: Normal	Hispanic		0:No		No	4:High school		F		0:No		>1	0:No	0:No	0:No	0:No	0:No	0:No	0:No	0:No	0:No	0:No	1:Yes	0:No	0:No	0:No	Other	Coronary artery anomaly	29	1: US	17	22	0
1169		No	3: Overweight	Non-Hispanic Other		0:No		No	6:At least college degree		M	4: Normal Birth Weight	0:No		>1	0:No	0:No	0:No	0:No	0:No	0:No	0:No	1:Yes	0:No	0:No	0:No	0:No	0:No	0:No	CTD	Truncus arteriosus	22	3: Other	41	42	0
1170		Yes	3: Overweight	Hispanic		0:No		No	4:High school		M	4: Normal Birth Weight	0:No		>1		0:No	1:Yes	0:No	0:No	0:No	1:Yes	0:No	0:No	0:No	0:No	0:No	0:No	1:Yes	CTD	Double outlet right ventricle	3	1: US	30	28	0
1171	Yes	No	2: Normal	Non-Hispanic White	No	0:No	1	No	4:High school		F	4: Normal Birth Weight	0:No	Yes	<=1														0:No	RVOT	Pulmonary valve stenosis	0	1: US	21	31	0
1172		No	3: Overweight	Hispanic		0:No		Yes	5:Partial college		M	3: Low Birth Weight	0:No		>1		0:No	0:No	0:No	0:No	0:No	0:No	0:No	0:No	0:No	0:No	0:No	0:No	0:No	CTD	Ventricular septal defect	2	1: US	20	24	0
1173	Yes	No	3: Overweight	Hispanic	No	0:No	>=2	No	4:High school		M	4: Normal Birth Weight	0:No	No	<=1														0:No	LVOT	Coarctation of the aorta	0	1: US	25	26	0
1174	Yes	No	2: Normal	Hispanic	No	0:No	>=2	No			F	4: Normal Birth Weight	1:Yes	No	<=1														0:No	CTD	D-transposition of the great arteries	0	1: US	34	33	0
1175	No	No	3: Overweight	Non-Hispanic White	No	0:No	1	No	6:At least college degree		F	4: Normal Birth Weight	0:No	No	<=1														1:Yes	LVOT	Aortic stenosis	0	1: US	27	27	0
1176		Yes	2: Normal	Non-Hispanic White		0:No		No	6:At least college degree		M	4: Normal Birth Weight	0:No		>1	0:No	1:Yes	0:No	1:Yes	0:No	0:No	0:No	0:No	0:No	0:No	1:Yes	0:No	0:No	1:Yes	LVOT	Bicuspid aortic valve, non-stenotic	18	1: US	29	28	0
1177		Yes	2: Normal	Non-Hispanic White		0:No		No	6:At least college degree		F	4: Normal Birth Weight	0:No		>1	0:No	0:No	0:No	1:Yes	0:No	0:No	0:No	0:No	0:No	0:No	0:No	0:No	0:No	0:No	CTD	D-transposition of the great arteries	20	1: US	30	33	0
1178		No	2: Normal	Hispanic		0:No		No	4:High school		M	3: Low Birth Weight	0:No		>1		0:No	0:No	0:No	0:No	0:No	0:No	0:No	0:No	0:No	0:No	0:No	0:No	0:No	CTD	D-transposition of the great arteries	2	1: US	36	25	0
1179		No		Non-Hispanic White		0:No		No	3:Less than High School		F		0:No		>1	0:No	0:No	0:No	0:No	0:No	0:No	0:No	0:No	0:No	0:No		0:No		0:No	CTD	Tetralogy of Fallot	42	1: US	22	27	0
1180		No	2: Normal	Non-Hispanic White		0:No		No	5:Partial college		F	5: High Birth Weight	0:No		>1	1:Yes	0:No	0:No	0:No	0:No	0:No	0:No	0:No	0:No	0:No	0:No	0:No	0:No	0:No	CTD	Tetralogy of Fallot	31	1: US	32	28	0
1181		No	2: Normal	Non-Hispanic White		0:No		No	6:At least college degree		F	4: Normal Birth Weight	0:No		>1	0:No	0:No	0:No	0:No	0:No	0:No	0:No	0:No	0:No	0:No	0:No	0:No	0:No	0:No	CTD	Tetralogy of Fallot	28	1: US	24	29	0
1182		No	4: Obese	Hispanic		0:No		No	4:High school		M	4: Normal Birth Weight	0:No		>1	0:No	0:No	0:No	0:No	0:No	0:No	0:No	0:No	0:No	0:No	0:No	0:No	0:No	0:No	ASD	Sinus venosus ASD	10	1: US	38	39	0
1183		No	2: Normal	Non-Hispanic White		0:No		No	6:At least college degree		M	3: Low Birth Weight	0:No		>1	0:No	0:No	0:No	0:No	0:No	0:No	0:No	0:No	0:No	0:No	0:No	0:No	0:No	0:No	Lat	Heterotaxy	16	1: US	33	35	0
1184		No	1: Underweight	Non-Hispanic Black		0:No		No			M	4: Normal Birth Weight	0:No		>1		0:No	0:No	0:No	0:No	0:No	0:No	0:No	0:No	0:No	0:No	0:No	0:No	0:No	RVOT	Pulmonary valve stenosis	3	1: US	37	37	0
1185	Yes	No	3: Overweight	Non-Hispanic White	No	0:No	>=2	No	5:Partial college		M	4: Normal Birth Weight	0:No	No	<=1														0:No	LVOT	LVOT - Other	0	1: US	31	36	0
1186		No	2: Normal	Non-Hispanic White		0:No		No	6:At least college degree		F	4: Normal Birth Weight	0:No		>1	0:No	0:No	0:No	0:No	0:No	0:No	0:No	0:No	0:No	0:No	0:No	0:No	0:No	0:No	ASD	Secundum ASD	17	1: US	41	46	0
1187	Yes	No	4: Obese	Non-Hispanic White	No	0:No	1	No	6:At least college degree		M	4: Normal Birth Weight	0:No	No	<=1														0:No	LVOT	Coarctation of the aorta	0	1: US	29	30	0
1188	Yes	No		Non-Hispanic White	No	0:No	>=2	No	8:Educated in the UK		M	3: Low Birth Weight	0:No	Yes	<=1														0:No	RVOT	Pulmonary valve atresia	0	2: UK	28	33	0
1189	Yes	No	2: Normal	Non-Hispanic White	No	0:No	1	No		Wolf-Hirschhorn	M	3: Low Birth Weight	0:No	No	<=1														1:Yes	Other		0	2: UK	23	31	1
1190		No		Non-Hispanic White		0:No		No	8:Educated in the UK		M		0:No		>1		0:No	0:No	0:No	0:No	0:No	0:No	0:No	0:No	0:No	0:No	0:No	0:No	0:No	Lat	Heterotaxy	5	2: UK			0
1191		No		Non-Hispanic White		0:No		No			M		0:No		>1	0:No	0:No	0:No	0:No	0:No	0:No	0:No	0:No	0:No	0:No	0:No	0:No	0:No	0:No	Lat	Heterotaxy	10	3: Other	41		0
1192	Yes	No		Non-Hispanic White	No	0:No	>=2	No	8:Educated in the UK		M	4: Normal Birth Weight	0:No	No	<=1														0:No	CTD	D-transposition of the great arteries	0	2: UK	30	31	0
1193		No	3: Overweight	Hispanic		0:No		No	3:Less than High School		M	4: Normal Birth Weight	0:No		>1		0:No	0:No	0:No	0:No	0:No	0:No	0:No	0:No	0:No	0:No	0:No	0:No	1:Yes	ASD	Secundum ASD	5	1: US	31	35	0
1194	No	No	3: Overweight	Non-Hispanic White	Yes	0:No	1	No	5:Partial college		M	4: Normal Birth Weight	0:No	No	<=1														0:No	CTD	Double outlet right ventricle	0	1: US	25	26	0
1195		Yes		Non-Hispanic Asian		0:No		No			M	4: Normal Birth Weight	0:No		>1	0:No	0:No	1:Yes	0:No	0:No	0:No	0:No	0:No	0:No	0:No	0:No	0:No	0:No	1:Yes	Lat	Heterotaxy	10	3: Other	35	41	0
1196		No	2: Normal	Hispanic		0:No		No	4:High school		M	4: Normal Birth Weight	0:No		>1	0:No	0:No	0:No	0:No	0:No	0:No	0:No	0:No	0:No	0:No	0:No	0:No	0:No	1:Yes	LVOT	LVOT - Other	16	3: Other	22	23	0
1197		No	3: Overweight	Non-Hispanic White		0:No		No	4:High school		M	3: Low Birth Weight	0:No		>1		0:No	0:No	0:No	0:No	0:No	0:No	0:No	0:No	0:No	0:No	0:No	0:No	1:Yes	CTD	Ventricular septal defect	1	1: US	22	27	0
1198	No	No	3: Overweight	Non-Hispanic White	No	0:No	1	No	4:High school	VATER	M	3: Low Birth Weight	0:No	No	<=1														1:Yes	CTD		0	1: US	19	23	1
1199		No	2: Normal	Non-Hispanic White		0:No		No	6:At least college degree		M	3: Low Birth Weight	0:No		>1	0:No	0:No	0:No	0:No	0:No	0:No	1:Yes	0:No	0:No	0:No	0:No	0:No	0:No	0:No	RVOT	Pulmonary valve stenosis	31	1: US	25	25	0
1200		Yes		Non-Hispanic White		0:No		No	6:At least college degree		M	4: Normal Birth Weight	0:No		>1	0:No	0:No	0:No	1:Yes	0:No	0:No	0:No	0:No	0:No	0:No	0:No	0:No	0:No	1:Yes	CTD	Double outlet right ventricle	12	1: US	33	36	0
1201	Yes	No	2: Normal	Non-Hispanic White	No	0:No	1	No	4:High school	VACTERL/VATER	F	3: Low Birth Weight	0:No	No	<=1														1:Yes	CTD		0	1: US	21	24	1
1202		Yes	4: Obese	Non-Hispanic Black		0:No		No	4:High school	DGS/VCFS/22q11.2 deletion	F	4: Normal Birth Weight	0:No		>1		0:No	0:No	1:Yes	0:No	0:No	0:No	0:No	0:No	0:No	0:No	0:No	0:No	1:Yes	CTD		5	1: US	17	17	1
1203	Yes	No	2: Normal	Hispanic	No	0:No	>=2	No	5:Partial college		F	4: Normal Birth Weight	0:No	No	<=1														0:No	CTD	Ventricular septal defect	0	1: US	26	29	0
1204		Yes	2: Normal	Non-Hispanic White		0:No		No	6:At least college degree		M	4: Normal Birth Weight	0:No		>1	0:No	0:No	0:No	1:Yes	0:No	0:No	0:No	0:No	0:No	0:No	0:No	0:No	0:No	1:Yes	Lat	Heterotaxy	10	1: US	28	29	0
1205	Yes	No	4: Obese	Hispanic	No	0:No	>=2	No	3:Less than High School		M	4: Normal Birth Weight	0:No	No	<=1														1:Yes	Lat	Heterotaxy	0	1: US	23	29	0
1206		Yes	2: Normal	Non-Hispanic White		0:No		No	4:High school		M	4: Normal Birth Weight	0:No		>1	0:No	0:No	0:No	1:Yes	0:No	0:No	1:Yes	1:Yes	0:No	0:No	0:No	0:No	0:No	0:No	LVOT	Aortic stenosis	18	1: US	29	41	0
1207		No	2: Normal	Non-Hispanic White		0:No		No	6:At least college degree		M	4: Normal Birth Weight	0:No		>1	0:No	0:No	0:No	0:No	0:No	0:No	0:No	0:No	0:No	0:No	0:No	0:No	0:No	0:No	LVOT	Coarctation of the aorta	16	1: US	39	39	0
1208		No	3: Overweight	Non-Hispanic Asian		0:No		No	5:Partial college		M	4: Normal Birth Weight	0:No		>1		0:No	0:No	0:No	0:No	0:No	0:No	0:No	0:No	0:No	0:No	0:No	0:No	0:No	CTD	D-transposition of the great arteries	3	1: US	18	24	0
1209		No	2: Normal	Non-Hispanic White		0:No		No	4:High school		F	4: Normal Birth Weight	0:No		>1	0:No	0:No	0:No	0:No	0:No	0:No	0:No	1:Yes	0:No	0:No	0:No	0:No	0:No	0:No	LVOT	Coarctation of the aorta	31	1: US	29	29	0
1210	Yes	No	2: Normal	Non-Hispanic White	No	0:No	>=2	No	4:High school		M	4: Normal Birth Weight	0:No	No	<=1														0:No	Other	Total anomalous pulmonary venous return	0	1: US	31	31	0
1211		No	2: Normal	Non-Hispanic White		0:No		No	5:Partial college		M	4: Normal Birth Weight	0:No		>1	0:No	0:No	0:No	0:No	0:No	0:No	0:No	0:No	0:No	0:No	0:No	0:No	0:No	0:No	Other	Ebstein/abnormal TV	26	1: US	25	25	0
1212		No		Non-Hispanic White		0:No		No	4:High school	VACTERL	M		0:No		>1	0:No	0:No	0:No	0:No	0:No	0:No	0:No	0:No	0:No	0:No	0:No	0:No	0:No	1:Yes	CTD		18	1: US	33	35	1
1213		No	2: Normal	Hispanic		0:No		No	4:High school		F	4: Normal Birth Weight	0:No		>1	0:No	0:No	0:No	0:No	0:No	0:No	0:No	0:No	0:No	0:No	0:No	0:No	0:No	1:Yes	CTD	Tetralogy of Fallot	18	3: Other	28	28	0
1214		No	3: Overweight	Hispanic		0:No		No	3:Less than High School		M	4: Normal Birth Weight	0:No		>1	0:No	0:No	0:No	0:No	0:No	0:No	0:No	0:No	0:No	0:No	0:No	0:No	0:No	1:Yes	CTD	Tetralogy of Fallot	17	1: US	19	25	0
1215		No	2: Normal	Non-Hispanic White		0:No		No		Ehlers Danlos	M	5: High Birth Weight	0:No		>1	0:No	0:No	0:No	0:No	0:No	0:No	0:No	1:Yes	0:No	0:No	1:Yes	0:No	0:No	1:Yes	LVOT		20	1: US	27		1
1216		Yes	4: Obese	Non-Hispanic White		0:No		No	6:At least college degree		M	4: Normal Birth Weight	0:No		>1	1:Yes	0:No	0:No	1:Yes	0:No	0:No	0:No	0:No	0:No	0:No	0:No	0:No	0:No	0:No	RVOT	Pulmonary valve stenosis	20	1: US	33	33	0
1217		No	2: Normal	Non-Hispanic White		0:No		No	5:Partial college		M	4: Normal Birth Weight	0:No		>1	0:No	0:No	0:No	0:No	0:No	0:No	0:No	0:No	0:No	0:No	0:No	0:No	0:No	0:No	LVOT	Coarctation of the aorta	13	1: US	36	27	0
1218	Yes	No	2: Normal	Non-Hispanic White	No	0:No	1	No	5:Partial college		M	4: Normal Birth Weight	1:Yes	No	<=1														0:No	CTD	D-transposition of the great arteries	0	1: US	37	44	0
1219		Yes	3: Overweight	Non-Hispanic White		0:No		No	6:At least college degree		F	4: Normal Birth Weight	0:No		>1	1:Yes	0:No	0:No	1:Yes	0:No	0:No	0:No	0:No	0:No	0:No	0:No	0:No	0:No	1:Yes	RVOT	Tricuspid valve atresia	11	1: US	33	46	0
1220	No	No	3: Overweight	Hispanic	No	0:No	1	No	5:Partial college		F	4: Normal Birth Weight	0:No	No	<=1														0:No	RVOT	Tricuspid valve atresia	0	1: US	23	24	0
1221		No	2: Normal	Non-Hispanic White		0:No		No	5:Partial college		M	4: Normal Birth Weight	0:No		>1		0:No	0:No	0:No	0:No	0:No	0:No	0:No	0:No	0:No	0:No	0:No	0:No	0:No	ASD	Secundum ASD	3	1: US	28	26	0
1222		No	4: Obese	Non-Hispanic White		0:No		No	4:High school		M		0:No		>1	0:No	0:No	0:No	0:No	0:No	0:No	0:No	0:No	0:No	0:No	0:No	0:No	0:No	0:No	LVOT	Hypoplastic left heart syndrome	6	1: US	33	41	0
1223		No	2: Normal	Non-Hispanic White		0:No		No	6:At least college degree		F	4: Normal Birth Weight	0:No		>1	0:No	0:No	0:No	0:No	0:No	0:No	0:No	0:No	1:Yes	0:No	1:Yes	0:No	0:No	0:No	CTD	CTD - Other	30	1: US	29	29	0
1224		No	2: Normal	Non-Hispanic White		0:No		No	5:Partial college		F	4: Normal Birth Weight	0:No		>1	0:No	0:No	0:No	0:No	0:No	0:No	0:No	0:No	0:No	0:No	1:Yes	0:No	0:No	0:No	CTD	Ventricular septal defect	36	1: US	24	26	0
1225		No	2: Normal	Hispanic		0:No		No	5:Partial college		F	4: Normal Birth Weight	0:No		>1	0:No	0:No	0:No	0:No	0:No	0:No	0:No	0:No	0:No	0:No	0:No	0:No	0:No	0:No	RVOT	Pulmonary valve stenosis	12	1: US	33	33	0
1226	No	No	3: Overweight	Non-Hispanic White	No	0:No	>=2	No	6:At least college degree		F	4: Normal Birth Weight	0:No	No	<=1														1:Yes	CTD	Ventricular septal defect	0	1: US	43	39	0
1227	No	No	3: Overweight	Non-Hispanic Asian	No	0:No	>=2	No	6:At least college degree		F	4: Normal Birth Weight	0:No	No	<=1														0:No	CTD	D-transposition of the great arteries	0	1: US	32	41	0
1228		No	2: Normal	Non-Hispanic White		0:No		No	5:Partial college		F		0:No		>1	0:No	0:No	0:No	0:No	0:No	0:No	0:No	0:No	0:No	0:No	0:No	0:No	0:No	0:No	Other	Ebstein/abnormal TV	53	1: US	27	29	0
1229	No	No	4: Obese	Non-Hispanic Black	No	0:No	1	No	3:Less than High School		F	4: Normal Birth Weight	0:No	No	<=1														1:Yes	LVOT	Hypoplastic left heart syndrome	0	1: US	20	24	0
1230	No	No	2: Normal	Non-Hispanic White	No	0:No	1	No	5:Partial college		M	4: Normal Birth Weight	0:No	Yes	<=1														0:No	CTD	Tetralogy of Fallot	0	1: US	27	27	0
1231	Yes	No	2: Normal	Hispanic	No	0:No	>=2	No	3:Less than High School		F	4: Normal Birth Weight	0:No	No	<=1														0:No	CTD	D-transposition of the great arteries	0	1: US	18	19	0
1232		No	2: Normal	Non-Hispanic White		0:No		No	5:Partial college		M	4: Normal Birth Weight	0:No		>1		0:No	0:No	0:No	0:No	0:No	0:No	0:No	0:No	0:No	0:No	0:No	0:No	0:No	ASD	Secundum ASD	4	1: US	41	46	0
1233		No	2: Normal	Non-Hispanic White		0:No		No	6:At least college degree		F	4: Normal Birth Weight	0:No		>1	0:No	0:No	0:No	0:No	0:No	0:No	0:No	0:No	0:No	0:No	0:No	0:No	0:No	1:Yes	Lat	Heterotaxy	13	1: US	30	31	0
1234	Yes	No	2: Normal	Non-Hispanic White	No	0:No	>=2	No	5:Partial college		F	4: Normal Birth Weight	0:No	No	<=1														0:No	CTD	Aortic arch anomaly	0	1: US	25	29	0
1235		No	2: Normal	Non-Hispanic White		0:No		No	6:At least college degree		F	4: Normal Birth Weight	0:No		>1		0:No	0:No	0:No	0:No	0:No	0:No	0:No	0:No	0:No	0:No	0:No	0:No	0:No	ASD	Sinus venosus ASD	3	1: US	36	41	0
1236	Yes	No	3: Overweight	Hispanic	No	0:No	1	Yes	6:At least college degree		F	4: Normal Birth Weight	1:Yes	No	<=1														0:No	ASD	Secundum ASD	0	1: US	36	33	0
1237		No	3: Overweight	Non-Hispanic White		0:No		No	4:High school		M	4: Normal Birth Weight	0:No		>1	0:No	1:Yes	0:No	0:No	0:No	0:No	0:No	0:No	0:No	0:No	0:No	0:No	0:No	1:Yes	CTD	Tetralogy of Fallot	11	1: US	22	23	0
1238		No	2: Normal	Non-Hispanic White		0:No		No	6:At least college degree		F	4: Normal Birth Weight	0:No		>1	0:No	0:No	0:No	0:No	0:No	0:No	0:No	0:No	0:No	0:No	0:No	0:No	0:No	0:No	CTD	Ventricular septal defect	17	1: US	35	41	0
1239		No	2: Normal	Non-Hispanic White	No	0:No	>=2	No			F	4: Normal Birth Weight	0:No	No	<=1														0:No	CTD	Truncus arteriosus	0	1: US			0
1240		No	4: Obese	Hispanic		0:No		No	5:Partial college	DGS/VCFS/22q11.2 deletion	F	4: Normal Birth Weight	0:No		>1		0:No	0:No	0:No	0:No	0:No	0:No	0:No	0:No	0:No	0:No	0:No	0:No	1:Yes	CTD		3	1: US	26	21	1
1241		No	2: Normal	Non-Hispanic Other		0:No		No	6:At least college degree		M	3: Low Birth Weight	0:No		>1	0:No	0:No	0:No	0:No	0:No	0:No	0:No	1:Yes	0:No	0:No	0:No	0:No	0:No	1:Yes	ASD	Sinus venosus ASD	11	1: US	45	42	0
1242	Yes	No	4: Obese	Non-Hispanic White	No	0:No	1	Yes	6:At least college degree		F	4: Normal Birth Weight	0:No	No	<=1														0:No	Other	Ventricular septal defect (muscular)	0	1: US	33	45	0
1243	Yes	No	3: Overweight	Non-Hispanic White	No	0:No	>=2	No	6:At least college degree		M	4: Normal Birth Weight	0:No	No	<=1														1:Yes	CTD	Double outlet right ventricle	0	1: US	32	28	0
1244	Yes	No	4: Obese	Non-Hispanic White	No	0:No	1	No	6:At least college degree		F	4: Normal Birth Weight	1:Yes	No	<=1														1:Yes	CTD	Truncus arteriosus	0	1: US	30	33	0
1245	No	No	4: Obese	Non-Hispanic White	No	0:No	>=2		4:High school		M	5: High Birth Weight	1:Yes	No	<=1														0:No	Other	Complex	0	1: US	31	28	0
1246	Yes	No	2: Normal	Non-Hispanic White	No	0:No	1	No	6:At least college degree		F	4: Normal Birth Weight	0:No	No	<=1														0:No	CTD	CTD - Other	0	1: US	30	29	0
1247		No	1: Underweight	Non-Hispanic White		0:No		No	5:Partial college		M	5: High Birth Weight	0:No		>1	0:No	0:No	0:No	0:No	0:No	0:No	0:No	0:No	0:No	0:No	0:No	0:No	0:No	1:Yes	Other	Other	16	1: US	24	24	0
1248		No	2: Normal	Non-Hispanic White		0:No		No	3:Less than High School		M				>1	1:Yes	0:No	0:No	0:No	0:No	0:No	0:No	0:No	0:No	0:No	0:No	0:No	0:No	0:No	Lat	Heterotaxy	37	1: US			0
1249		No	2: Normal	Non-Hispanic White		0:No		No	5:Partial college		M				>1	0:No	0:No	0:No	0:No	0:No	0:No	0:No	0:No	0:No	0:No	0:No	0:No	0:No	0:No	CTD	CTD - Other	22	3: Other	31	25	0
1250		No	2: Normal	Non-Hispanic White		0:No		No	6:At least college degree		F	5: High Birth Weight	0:No		>1	0:No	0:No	0:No	0:No	0:No	0:No	0:No	0:No	0:No	0:No	1:Yes	0:No	0:No	0:No	ASD	Secundum ASD	30	1: US	25	38	0
1251		No	1: Underweight	Non-Hispanic White		0:No		No	4:High school		F		0:No		>1	0:No	0:No	0:No	0:No	0:No	0:No	0:No	0:No	0:No	0:No	0:No	0:No	0:No	0:No	Lat	Heterotaxy	53	1: US	22	24	0
1252		Yes		Hispanic					4:High school		M	4: Normal Birth Weight			>1	0:No	0:No	0:No	1:Yes	0:No	0:No	0:No	0:No	0:No	0:No	0:No	0:No	0:No	1:Yes	Lat	Heterotaxy	18	1: US			0
1253		No		Non-Hispanic White		0:No		No	5:Partial college		M	5: High Birth Weight	0:No		>1	1:Yes	0:No	0:No	0:No	0:No	0:No	0:No	0:No	0:No	0:No	0:No	0:No	0:No	0:No	CTD	Tetralogy of Fallot	19	1: US	30	29	0
1254		No		Non-Hispanic Black							F				>1	0:No	0:No	0:No	0:No	0:No	0:No	0:No	1:Yes	0:No	0:No	0:No	0:No	0:No	1:Yes	Lat	Heterotaxy	11	1: US			0
1255	Yes	No	2: Normal	Hispanic	No	0:No	1	No	4:High school		M	3: Low Birth Weight	0:No	No	<=1														0:No	LVOT	Hypoplastic left heart syndrome	0	1: US	18	32	0
1256		No	4: Obese	Hispanic		0:No			3:Less than High School		M	3: Low Birth Weight			>1		0:No	0:No	0:No	0:No	0:No	0:No	0:No	0:No	0:No	0:No	0:No	0:No	0:No	Lat	Heterotaxy	3	1: US	29	35	0
1257	Yes	No	3: Overweight	Hispanic	No	0:No	>=2	No	4:High school	DGS/VCFS/22q11.2 deletion	M	3: Low Birth Weight	0:No	No	<=1														1:Yes	CTD		0	1: US	27	38	1
1258		No	3: Overweight	Non-Hispanic Black		0:No		No	5:Partial college		M	4: Normal Birth Weight	0:No		>1	0:No	0:No	0:No	0:No	0:No	0:No	0:No	0:No	0:No	0:No	0:No	0:No	0:No	0:No	LVOT	Hypoplastic left heart syndrome	7	1: US	32	28	0
1259		No	2: Normal	Non-Hispanic White		0:No		No	6:At least college degree		M	5: High Birth Weight	0:No		>1		0:No	0:No	0:No	0:No	0:No	0:No	0:No	0:No	0:No	0:No	0:No	0:No	0:No	Other	Partial anomalous pulmonary venous return	1	1: US	32	32	0
1260		No	2: Normal	Non-Hispanic White		0:No		No	6:At least college degree		M	3: Low Birth Weight	0:No		>1		0:No	0:No	0:No	0:No	0:No	0:No	0:No	0:No	0:No	0:No	0:No	0:No	0:No	ASD	Secundum ASD	3	1: US	37	42	0
1261		Yes	4: Obese	Non-Hispanic White		0:No		No	6:At least college degree		M	4: Normal Birth Weight	0:No		>1	0:No	1:Yes	1:Yes	1:Yes	0:No	1:Yes	1:Yes	0:No	1:Yes	0:No	1:Yes	0:No	0:No	1:Yes	LVOT	Coarctation of the aorta	10	1: US	26	28	0
1262	Yes	No	3: Overweight	Hispanic	No	0:No	1	No	4:High school		M	4: Normal Birth Weight	0:No	No	<=1														0:No	RVOT	Pulmonary valve stenosis	0	1: US	30	28	0
1263	No	No		Hispanic	No	0:No	1	No	4:High school		F	4: Normal Birth Weight	0:No	No	<=1														1:Yes	CTD	Tetralogy of Fallot	0	1: US	22	28	0
1264		No	3: Overweight	Non-Hispanic Asian		0:No		No	3:Less than High School		F	3: Low Birth Weight	0:No		>1		0:No	0:No	0:No	0:No	0:No	0:No	0:No	0:No	0:No	0:No	0:No	0:No	0:No	CTD	Ventricular septal defect	3	3: Other	18	22	0
1265		No	2: Normal	Non-Hispanic White		0:No		No	5:Partial college		M	4: Normal Birth Weight	0:No		>1	0:No	0:No	0:No	0:No	0:No	0:No	0:No	0:No	0:No	0:No	0:No	0:No	0:No	0:No	CTD	D-transposition of the great arteries	14	1: US	34	38	0
1266		No	2: Normal	Non-Hispanic White		0:No		No	6:At least college degree		F	4: Normal Birth Weight	0:No		>1	0:No	0:No	0:No	0:No	0:No	0:No	1:Yes	0:No	0:No	0:No	0:No	0:No	0:No	0:No	LVOT	Bicuspid aortic valve, non-stenotic	19	1: US	44	35	0
1267		No		Non-Hispanic White		0:No		No	6:At least college degree		M		0:No		>1	0:No	0:No	0:No	0:No	0:No	0:No	0:No	0:No	0:No	0:No	0:No	0:No	0:No	0:No	CTD	Tetralogy of Fallot	38	1: US	28	28	0
1268		No	3: Overweight	Non-Hispanic White		0:No		Yes	4:High school		M	4: Normal Birth Weight	1:Yes		>1	0:No	0:No	0:No	0:No	0:No	0:No	0:No	0:No	0:No	0:No	0:No	0:No	0:No	1:Yes	CTD	Double outlet right ventricle	7	1: US	37	33	0
1269		No	2: Normal	Non-Hispanic Asian		0:No		No	3:Less than High School		F	4: Normal Birth Weight	0:No		>1	0:No	0:No	0:No	0:No	0:No	0:No	0:No	0:No	0:No	0:No	0:No	0:No	0:No	0:No	RVOT	Tricuspid valve atresia	8	1: US			0
1270	No	No	3: Overweight	Non-Hispanic White	Yes	0:No	1	No	4:High school		M	4: Normal Birth Weight	0:No	No	<=1														1:Yes	LVOT	Coarctation of the aorta	0	1: US	27	30	0
1271		No	1: Underweight	Hispanic		0:No		No	4:High school		F	4: Normal Birth Weight	0:No		>1		0:No	0:No	0:No	0:No	0:No	0:No	0:No	0:No	0:No	0:No	0:No	0:No	1:Yes	Lat	Heterotaxy	2	1: US	20	26	0
1272	No	No	2: Normal	Non-Hispanic Asian	No	0:No	>=2	No	4:High school		M	4: Normal Birth Weight	0:No	No	<=1														0:No	CTD	Tetralogy of Fallot	0	1: US	31	39	0
1273	Yes	No	3: Overweight	Non-Hispanic White	No	0:No	>=2	No	6:At least college degree		M	4: Normal Birth Weight	0:No	No	<=1														0:No	CTD	Tetralogy of Fallot	0	1: US	35	44	0
1274		No	2: Normal	Hispanic		0:No		No	4:High school		M	4: Normal Birth Weight	0:No		>1	0:No	0:No	0:No	0:No	0:No	0:No	0:No	0:No	0:No	0:No	0:No	0:No	0:No	0:No	CTD	D-transposition of the great arteries	13	1: US	30	26	0
1275		No	1: Underweight	Non-Hispanic White		0:No		No	4:High school		M		0:No		>1	0:No	0:No	0:No	0:No	0:No	0:No	0:No	0:No	0:No	0:No	0:No	0:No	0:No	0:No	Lat	Heterotaxy	49	1: US		49	0
1276		Yes	4: Obese	Non-Hispanic White		0:No		No	4:High school		M	5: High Birth Weight	0:No		>1	1:Yes	0:No	0:No	1:Yes	0:No	0:No	0:No	0:No	0:No	0:No	0:No	0:No	0:No	0:No	CTD	Aortic arch anomaly	14	1: US	35	36	0
1277	Yes	No	2: Normal	Non-Hispanic Other	No	0:No	>=2	No		Trisomy 21	M	3: Low Birth Weight	0:No	No	<=1														1:Yes	ASD		0	2: UK	34	41	1
1278		No	3: Overweight	Non-Hispanic White		0:No		No	8:Educated in the UK		M	4: Normal Birth Weight	0:No		>1		0:No	0:No	0:No	0:No	0:No	0:No	0:No	0:No	0:No	0:No	0:No	0:No	0:No	RVOT	Tricuspid valve atresia	3	2: UK	32	27	0
1279	Yes	No	3: Overweight	Non-Hispanic Black	No	0:No	1	No			M	4: Normal Birth Weight	0:No	No	<=1														0:No	LVOT	Hypoplastic left heart syndrome	0	2: UK	36	35	0
1280	Yes	No	2: Normal	Non-Hispanic White	No	0:No	>=2	No	8:Educated in the UK		F	4: Normal Birth Weight	0:No	No	<=1														0:No	CTD	D-transposition of the great arteries	0	2: UK	25	29	0
1281	Yes	No	2: Normal	Non-Hispanic White	No	0:No	>=2	No	8:Educated in the UK		M	4: Normal Birth Weight	0:No	No	<=1														0:No	CTD	Double outlet right ventricle	0	2: UK	31	37	0
1282		No		Non-Hispanic White		0:No		No			M		0:No		>1	0:No	0:No	0:No	0:No	0:No	0:No	0:No	0:No	0:No	0:No	0:No	0:No	0:No	0:No	Lat	Heterotaxy	18	3: Other	24	30	0
1283	Yes	No			No	0:No	>=2	No			F	4: Normal Birth Weight	0:No	No	<=1														0:No	ASD	Secundum ASD	0	2: UK			0
1284		No	2: Normal	Hispanic		0:No		No	3:Less than High School		M	4: Normal Birth Weight	0:No		>1		0:No	0:No	0:No	0:No	0:No	0:No	0:No	0:No	0:No	0:No	0:No	0:No	0:No	Lat	Heterotaxy	2	1: US	17	18	0
1285	Yes	No	4: Obese	Non-Hispanic White	No	0:No	>=2	No	6:At least college degree		M	4: Normal Birth Weight	0:No	No	<=1														0:No	RVOT	Tricuspid valve atresia	0	1: US	34	33	0
1286		Yes	3: Overweight	Non-Hispanic White		0:No		No	6:At least college degree		M	5: High Birth Weight	0:No		>1	1:Yes	0:No	1:Yes	0:No	0:No	0:No	0:No	0:No	0:No	0:No	0:No	0:No	0:No	0:No	CTD	Double outlet right ventricle	20	1: US	31	33	0
1287	Yes	No	2: Normal	Hispanic	No	0:No	>=2	No	3:Less than High School		M	4: Normal Birth Weight	0:No	No	<=1														0:No	CTD	D-transposition of the great arteries	0	1: US	33	29	0
1288	No	No	2: Normal	Non-Hispanic White	No	0:No	1	No	3:Less than High School		M	4: Normal Birth Weight	0:No	No	<=1														1:Yes	Other	Total anomalous pulmonary venous return	0	1: US	19	21	0
1289	Yes	No	4: Obese	Hispanic	No	0:No	>=2	No	4:High school		F	5: High Birth Weight	0:No	No	<=1														0:No	CTD	Tetralogy of Fallot	0	1: US	19	21	0
1290		No	2: Normal	Hispanic		0:No		No	4:High school	DGS/VCFS/22q11.2 deletion	M	4: Normal Birth Weight	0:No		>1		0:No	0:No	0:No	0:No	0:No	1:Yes	0:No	0:No	0:No	0:No	0:No	0:No	1:Yes	Other		3	1: US	26	28	1
1291		No	2: Normal	Non-Hispanic White		0:No		No	6:At least college degree		M	3: Low Birth Weight	0:No		>1	0:No	0:No	0:No	0:No	0:No	0:No	0:No	0:No	0:No	0:No	0:No	0:No	0:No	0:No	CTD	Double outlet right ventricle	11	1: US	29	29	0
1292	Yes	No	2: Normal	Non-Hispanic Black	No	0:No	1	No	4:High school		F	3: Low Birth Weight	0:No	No	<=1														0:No	Lat	Heterotaxy	0	1: US	30	30	0
1293		Yes	3: Overweight	Hispanic		0:No		No	3:Less than High School		F	4: Normal Birth Weight	0:No		>1	1:Yes		1:Yes	1:Yes	0:No	0:No	0:No	0:No	0:No	0:No	0:No	0:No	0:No	1:Yes	Lat	Heterotaxy	17	1: US	30	31	0
1294		Yes	3: Overweight	Non-Hispanic White		0:No		No	6:At least college degree		M	4: Normal Birth Weight	0:No		>1	0:No	1:Yes	1:Yes	0:No	0:No	0:No	0:No	1:Yes	1:Yes	1:Yes	1:Yes	0:No	0:No	1:Yes	Lat	Heterotaxy	21	1: US	28	33	0
1295	Yes	No	2: Normal	Non-Hispanic White	No	0:No	>=2	No	6:At least college degree		F	4: Normal Birth Weight	0:No	No	<=1														0:No	LVOT	Hypoplastic left heart syndrome	0	1: US	36	37	0
1296	Yes	No	2: Normal	Non-Hispanic Asian	No	0:No	1	No	6:At least college degree		M	4: Normal Birth Weight	0:No	No	<=1														0:No	RVOT	Pulmonary valve stenosis	0	1: US	26	27	0
1297	Yes	No		Hispanic	No	0:No	>=2	No	6:At least college degree		M	3: Low Birth Weight	0:No	No	<=1														0:No	Other	Other	0	1: US	34	49	0
1298	Yes	No	3: Overweight	Non-Hispanic Other	No	0:No	1	No	5:Partial college	Trisomy 21	F	3: Low Birth Weight	0:No	No	<=1														1:Yes	AVCD		0	1: US	29	34	1
1299	Yes	No		Non-Hispanic White	No	0:No	>=2	No	8:Educated in the UK		F		0:No	No	<=1														0:No	AVCD	Complete AVCD	0	2: UK			0
1300		No		Non-Hispanic Other		0:No		No	8:Educated in the UK		F		0:No		>1		0:No	0:No	0:No	0:No	0:No	0:No	0:No	0:No	0:No	0:No	0:No	0:No	0:No	Lat	Heterotaxy	1	2: UK			0
1301	Yes	No	2: Normal	Non-Hispanic White	No	0:No	1	No	8:Educated in the UK		M	3: Low Birth Weight	0:No	No	<=1														0:No	CTD	Tetralogy of Fallot	0	2: UK	31	36	0
1302		No		Non-Hispanic Other		0:No		No	8:Educated in the UK		M				>1	0:No	0:No	0:No	0:No	0:No	0:No	0:No	0:No	0:No	0:No	0:No	0:No	0:No	0:No	CTD	Double outlet right ventricle	24	2: UK			0
1303	Yes	No	2: Normal	Non-Hispanic White	No	0:No	>=2	No			M	4: Normal Birth Weight	0:No	No	<=1														0:No	CTD	CTD - Other	0	3: Other			0
1304		No		Non-Hispanic White		0:No		No	8:Educated in the UK		M		0:No		>1		0:No	0:No	0:No	0:No	0:No	0:No	0:No	0:No	0:No	0:No	0:No	0:No	0:No	CTD	D-transposition of the great arteries	1	2: UK		36	0
1305	Yes	No		Non-Hispanic White	No	0:No	>=2	No	8:Educated in the UK		M	3: Low Birth Weight	0:No	Yes	<=1														0:No	Other	Ventricular septal defect (muscular)	0	2: UK			0
1306		No		Non-Hispanic White		0:No		No	8:Educated in the UK		F		0:No		>1		0:No	0:No	0:No	0:No	0:No	0:No	0:No	0:No	0:No	0:No	0:No	0:No	0:No	CTD	D-transposition of the great arteries	1	2: UK			0
1307	Yes	No	2: Normal	Non-Hispanic White	No	0:No	1	No	8:Educated in the UK		F	4: Normal Birth Weight	0:No	No	<=1														0:No	AVCD	Complete AVCD	0	2: UK			0
1308		No		Non-Hispanic Asian		0:No		No	8:Educated in the UK		F		0:No		>1		0:No	0:No	0:No	0:No	0:No	0:No	0:No	0:No	0:No	0:No	0:No	0:No	0:No	CTD	Interrupted aortic arch	3	2: UK			0
1309		No		Non-Hispanic White		0:No		No	8:Educated in the UK		M		0:No		>1	0:No	0:No	0:No	0:No	0:No	0:No	0:No	0:No	0:No	0:No	0:No	0:No	0:No	0:No	CTD	D-transposition of the great arteries	11	2: UK			0
1310		No		Non-Hispanic White		0:No		No	8:Educated in the UK		F		0:No		>1	0:No	0:No	0:No	0:No	0:No	0:No	0:No	0:No	0:No	0:No	0:No	0:No	0:No	0:No	CTD	Ventricular septal defect	10	2: UK	37	35	0
1311	Yes	No	2: Normal	Non-Hispanic White	Yes	0:No	>=2	No	4:High school		F	4: Normal Birth Weight	0:No	No	<=1														0:No	LVOT	LVOT - Other	0	1: US	29	28	0
1312		Yes	2: Normal	Hispanic		0:No		No	6:At least college degree		M	4: Normal Birth Weight	0:No		>1	0:No	0:No	1:Yes	1:Yes	0:No	0:No	0:No	0:No	0:No	0:No	0:No	0:No	0:No	0:No	CTD	Ventricular septal defect	7	1: US	30	31	0
1313	Yes	No	3: Overweight	Hispanic	No	0:No	>=2	No	3:Less than High School	DGS/VCFS/22q11.2 deletion	F	4: Normal Birth Weight	0:No	No	<=1														1:Yes	CTD		0	1: US	41	34	1
1314	Yes	No	2: Normal	Hispanic	No	0:No	>=2	No	3:Less than High School		M	4: Normal Birth Weight	0:No	No	<=1														0:No	CTD	Double outlet right ventricle	0	1: US	34	30	0
1315	No	No	3: Overweight	Non-Hispanic White	No	0:No	1	No	6:At least college degree		M	4: Normal Birth Weight	0:No	No	<=1														0:No	LVOT	Coarctation of the aorta	0	1: US	23	29	0
1316	Yes	No	2: Normal	Hispanic	No	0:No	1	No	3:Less than High School		M	4: Normal Birth Weight	0:No	No	<=1														1:Yes	CTD	Ventricular septal defect	0	1: US	24	20	0
1317		No		Non-Hispanic White		0:No		No	5:Partial college		M	4: Normal Birth Weight	0:No		>1	0:No	0:No	0:No	0:No	0:No	0:No	0:No	0:No	0:No	0:No	0:No	0:No	0:No	1:Yes	Lat	Heterotaxy	35	1: US	23	26	0
1318	Yes	No	2: Normal	Hispanic	No	0:No	>=2	No	4:High school	Trisomy 21	F	4: Normal Birth Weight	0:No	No	<=1														1:Yes	CTD		0	1: US	27	29	1
1319		No	2: Normal	Non-Hispanic White		0:No		No	6:At least college degree		M	4: Normal Birth Weight	0:No		>1	0:No	0:No	0:No	0:No	0:No	0:No	0:No	0:No	0:No	0:No	1:Yes	0:No	0:No	0:No	Lat	Heterotaxy	42	1: US	27	29	0
1320		Yes	2: Normal	Non-Hispanic White		0:No		No	5:Partial college		F	4: Normal Birth Weight	0:No		>1	0:No	0:No	1:Yes	1:Yes	0:No	0:No	0:No	0:No	0:No	0:No	0:No	0:No	0:No	0:No	LVOT	Coarctation of the aorta	18	1: US	29	35	0
1321		No	2: Normal	Hispanic		0:No		No	5:Partial college		M		0:No		>1	1:Yes	0:No	0:No	0:No	0:No	0:No	0:No	0:No	0:No	0:No	0:No	0:No	0:No	0:No	RVOT	Tricuspid valve atresia	34	1: US	21		0
1322		No		Non-Hispanic White					5:Partial college		M	4: Normal Birth Weight			>1	0:No	0:No	0:No	0:No	0:No	0:No	0:No	0:No	0:No	0:No	0:No	0:No	0:No	0:No	LVOT	Bicuspid aortic valve, non-stenotic	21	1: US	26	26	0
1323		No	4: Obese			0:No		No	6:At least college degree		M	4: Normal Birth Weight	0:No		>1	0:No	0:No	0:No	0:No	0:No	0:No	0:No	0:No	0:No	0:No	0:No	0:No	0:No	0:No	Lat	Heterotaxy	11	3: Other	37	35	0
1324	No	No	3: Overweight	Non-Hispanic White	No	0:No	>=2	No	6:At least college degree		F	4: Normal Birth Weight	0:No	No	<=1														0:No	RVOT	Pulmonary valve stenosis	0	1: US	30	34	0
1325		No	2: Normal	Non-Hispanic White		0:No		No	6:At least college degree		M	4: Normal Birth Weight	0:No		>1	0:No	0:No	0:No	0:No	0:No	0:No	0:No	0:No	0:No	0:No	0:No	0:No	0:No	1:Yes	CTD	Tetralogy of Fallot	22	1: US	27	28	0
1326	No	No	2: Normal	Non-Hispanic Asian	No	0:No	1	No	4:High school	Noonan	F	4: Normal Birth Weight	0:No	No	<=1														1:Yes	Other		0	1: US	29	29	1
1327		Yes	3: Overweight	Hispanic		0:No		Yes	4:High school		F	3: Low Birth Weight	1:Yes		>1	1:Yes	0:No	0:No	1:Yes	0:No	0:No	0:No	0:No	0:No	0:No	0:No	0:No	0:No	0:No	ASD	Secundum ASD	15	1: US	20		0
1328	Yes	No	3: Overweight	Non-Hispanic White	No	0:No	>=2	No	6:At least college degree		F	4: Normal Birth Weight	0:No	No	<=1														1:Yes	LVOT	Hypoplastic left heart syndrome	0	1: US	34	34	0
1329		No	2: Normal	Hispanic		0:No		No	6:At least college degree		M	4: Normal Birth Weight	0:No		>1	0:No	0:No	0:No	0:No	0:No	0:No	0:No	0:No	0:No	0:No	0:No	0:No	0:No	1:Yes	CTD	D-transposition of the great arteries	10	3: Other	28	29	0
1330		No	3: Overweight	Non-Hispanic White		0:No		No	6:At least college degree		F	4: Normal Birth Weight	0:No		>1	0:No	0:No	0:No	0:No	0:No	0:No	0:No	0:No	0:No	0:No	0:No	0:No	0:No	1:Yes	Lat	Heterotaxy	15	1: US	38	36	0
1331	Yes	No	2: Normal	Non-Hispanic White	No	0:No	>=2	No	6:At least college degree		F	4: Normal Birth Weight	0:No	Yes	<=1														0:No	CTD	Ventricular septal defect	0	1: US	34	47	0
1332	No	No	4: Obese	Non-Hispanic White	No	0:No	>=2	No	5:Partial college		F	4: Normal Birth Weight	0:No	No	<=1														0:No	CTD	Truncus arteriosus	0	1: US	35	30	0
1333		No	2: Normal	Hispanic		0:No		No	5:Partial college		M	4: Normal Birth Weight	0:No		>1		0:No	0:No	0:No	0:No	0:No	0:No	0:No	0:No	0:No	0:No	0:No	0:No	0:No	ASD	Secundum ASD	4	1: US	40	43	0
1334		No	2: Normal	Non-Hispanic Asian		0:No		No	6:At least college degree		M	4: Normal Birth Weight	0:No		>1	0:No	0:No	0:No	0:No	0:No	0:No	0:No	0:No	0:No	0:No	0:No	0:No	0:No	0:No	Other	Ebstein/abnormal TV	7	1: US	38	41	0
1335		No	2: Normal	Hispanic		0:No		No	4:High school		F	4: Normal Birth Weight	0:No		>1	0:No	0:No	0:No	0:No	0:No	0:No	0:No	0:No	0:No	0:No	0:No	0:No	0:No	0:No	Other	Coronary artery anomaly	17	1: US	26	26	0
1336	No	No	3: Overweight	Hispanic	No	0:No	>=2	Yes	4:High school		M	4: Normal Birth Weight	0:No	No	<=1														0:No	CTD	Tetralogy of Fallot	0	1: US	31	36	0
1337		No	2: Normal	Hispanic		0:No		No	4:High school		M	4: Normal Birth Weight	0:No		>1		0:No	0:No	0:No	0:No	0:No	0:No	0:No	0:No	0:No	0:No	0:No	0:No	0:No	CTD	Ventricular septal defect	5	1: US	19	19	0
1338		No	4: Obese	Non-Hispanic White		0:No		No	5:Partial college		M	4: Normal Birth Weight	0:No		>1		0:No	0:No	0:No	0:No	0:No	0:No	0:No	0:No	0:No	0:No	0:No	0:No	0:No	RVOT	Tricuspid valve atresia	3	1: US	33	44	0
1339		No	2: Normal	Hispanic		0:No		No	4:High school		F	4: Normal Birth Weight	1:Yes		>1		0:No	0:No	0:No	0:No	0:No	0:No	0:No	0:No	0:No	0:No	0:No	0:No	1:Yes	CTD	Ventricular septal defect	1	1: US	26	24	0
1340		Yes	3: Overweight	Non-Hispanic White		0:No		No	4:High school		M	4: Normal Birth Weight	0:No		>1	0:No	0:No	0:No	1:Yes	0:No	0:No	0:No	0:No	0:No	0:No	0:No	0:No	0:No	0:No	LVOT	Hypoplastic left heart syndrome	19	1: US	28	30	0
1341		Yes	3: Overweight	Non-Hispanic White		0:No		No	6:At least college degree		F	4: Normal Birth Weight	0:No		>1		0:No	1:Yes	0:No	0:No	0:No	1:Yes	0:No	0:No	0:No	0:No	0:No	0:No	1:Yes	CTD	Tetralogy of Fallot	4	3: Other	31	34	0
1342		No	2: Normal	Non-Hispanic White		0:No		No	6:At least college degree		M	3: Low Birth Weight	0:No		>1	0:No	0:No	0:No	0:No	0:No	0:No	0:No	0:No	0:No	0:No	0:No	0:No	0:No	0:No	LVOT	Hypoplastic left heart syndrome	6	1: US	32	34	0
1343		No	2: Normal	Hispanic		0:No		No	6:At least college degree		F	4: Normal Birth Weight	0:No		>1	0:No	0:No	0:No	0:No	0:No	0:No	0:No	0:No	0:No	0:No	0:No	0:No	0:No	0:No	ASD	Secundum ASD	34	1: US	31	30	0
1344		Yes	2: Normal	Non-Hispanic White		0:No		No	6:At least college degree		M	4: Normal Birth Weight	0:No		>1		0:No	1:Yes	0:No	0:No	0:No	1:Yes	0:No	0:No	0:No	0:No	0:No	0:No	0:No	RVOT	Pulmonary valve atresia	2	1: US	31	29	0
1345		Yes	2: Normal	Non-Hispanic White		0:No		No	4:High school		F	4: Normal Birth Weight	0:No		>1	0:No	0:No	0:No	0:No	1:Yes	0:No	0:No	0:No	0:No	0:No	0:No	0:No	0:No	0:No	LVOT	Hypoplastic left heart syndrome	23	1: US	20	31	0
1346		No		Non-Hispanic White		0:No		No	6:At least college degree		M		0:No		>1	0:No	0:No	0:No	0:No	0:No	1:Yes	1:Yes	0:No	1:Yes	0:No	1:Yes	0:No	0:No	0:No	CTD	Tetralogy of Fallot	33	1: US	30	40	0
1347		Yes	3: Overweight	Hispanic		0:No		No	5:Partial college		M	4: Normal Birth Weight	0:No		>1	0:No	0:No	1:Yes	1:Yes	0:No	0:No	0:No	0:No	0:No	0:No	0:No	0:No	0:No	1:Yes	CTD	CTD - Other	20	1: US	18	23	0
1348	Yes	No	2: Normal	Non-Hispanic White	No	0:No	1	No	6:At least college degree		F	4: Normal Birth Weight	0:No	No	<=1														0:No	ASD	NOS - not otherwise specified	0	1: US	34	37	0
1349		Yes	2: Normal	Non-Hispanic White		0:No		No	5:Partial college	Turner syndrome	F	4: Normal Birth Weight	0:No		>1		0:No	1:Yes	0:No	0:No	0:No	0:No	0:No	0:No	0:No	0:No	0:No	0:No	1:Yes	LVOT		2	1: US	32	32	1
1350	No	No	2: Normal	Non-Hispanic White	Yes	0:No	1	No	3:Less than High School	Noonan	M	3: Low Birth Weight	0:No	No	<=1														1:Yes	CTD		0	1: US	18	23	1
1351	No	No	3: Overweight	Non-Hispanic Other	No	0:No	>=2	No	4:High school		F	4: Normal Birth Weight	0:No	No	<=1														1:Yes	CTD	Ventricular septal defect	0	1: US	37	37	0
1352	No	No	2: Normal	Hispanic	No	0:No	1	No	5:Partial college		M	4: Normal Birth Weight	0:No	No	<=1														0:No	LVOT	Hypoplastic left heart syndrome	0	1: US	23	22	0
1353		No	4: Obese	Non-Hispanic Black		0:No		No			M	4: Normal Birth Weight	1:Yes		>1	1:Yes	0:No	0:No	0:No	0:No	0:No	0:No	0:No	0:No	0:No	0:No	0:No	0:No	0:No	CTD	Tetralogy of Fallot	12	1: US	40	49	0
1354		No	2: Normal	Non-Hispanic White		0:No		No	4:High school		M		0:No		>1	0:No	0:No	0:No	0:No	0:No	0:No	0:No	0:No	0:No	0:No	0:No	0:No	0:No	0:No	Lat	Heterotaxy	24	1: US	29	39	0
1355		No	2: Normal	Non-Hispanic White		0:No		No	6:At least college degree		F	4: Normal Birth Weight	0:No		>1	0:No	0:No	0:No	0:No	0:No	0:No	0:No	0:No	0:No	0:No	0:No	0:No	0:No	0:No	LVOT	Coarctation of the aorta	20	1: US	32	32	0
1356	Yes	No	2: Normal	Non-Hispanic White	No	0:No	1	No	6:At least college degree		F	3: Low Birth Weight	0:No	No	<=1														0:No	Other	Complex	0	1: US	36	47	0
1357		No	2: Normal	Hispanic		0:No		No	5:Partial college		F	4: Normal Birth Weight	0:No		>1		0:No	0:No	0:No	0:No	0:No	0:No	0:No	0:No	0:No	0:No	0:No	0:No	0:No	CTD	Ventricular septal defect	1	1: US	29	30	0
1358	No	No	4: Obese	Non-Hispanic Black	No	0:No	>=2	No	5:Partial college		F	4: Normal Birth Weight	0:No	No	<=1														0:No	LVOT	LVOT - Other	0	1: US	26	26	0
1359		No	2: Normal	Non-Hispanic Asian		0:No		No	6:At least college degree		M	4: Normal Birth Weight	0:No		>1		0:No	0:No	0:No	0:No	0:No	0:No	0:No	0:No	0:No	0:No	0:No	0:No	0:No	CTD	Tetralogy of Fallot	2	1: US	25	30	0
1360		No	2: Normal	Non-Hispanic Asian		0:No		No	6:At least college degree		F	4: Normal Birth Weight	0:No		>1		0:No	0:No	0:No	0:No	0:No	0:No	0:No	0:No	0:No	0:No	0:No	0:No	1:Yes	CTD	Ventricular septal defect	3	1: US	33	37	0
1361		No	2: Normal	Non-Hispanic White		0:No		No	6:At least college degree		M	4: Normal Birth Weight	0:No		>1	0:No	0:No	0:No	0:No	0:No	0:No	0:No	0:No	0:No	0:No	0:No	0:No	0:No	0:No	CTD	D-transposition of the great arteries	10	1: US	29	27	0
1362		Yes	3: Overweight	Non-Hispanic White		0:No		No	6:At least college degree		M		0:No		>1	0:No	0:No	1:Yes	0:No	0:No	0:No	0:No	0:No	0:No	0:No	0:No	0:No	0:No	1:Yes	AVCD	Primum ASD	11	3: Other	35	34	0
1363		No	2: Normal	Hispanic		0:No		No	6:At least college degree		M	3: Low Birth Weight	0:No		>1	0:No	0:No	0:No	0:No	0:No	0:No	0:No	0:No	0:No	0:No	0:No	0:No	0:No	1:Yes	CTD	Tetralogy of Fallot	12	1: US	33	36	0
1364		Yes	4: Obese	Non-Hispanic White		0:No		No	6:At least college degree		M	4: Normal Birth Weight	0:No		>1	0:No	0:No	0:No	1:Yes	0:No	0:No	0:No	0:No	0:No	0:No	0:No	0:No	0:No	1:Yes	CTD	Double outlet right ventricle	12	1: US	24	26	0
1365		No	2: Normal	Non-Hispanic White		0:No		No	6:At least college degree		M	4: Normal Birth Weight	0:No		>1	0:No	0:No	0:No	0:No	0:No	0:No	0:No	0:No	0:No	0:No	0:No	0:No	0:No	0:No	CTD	Tetralogy of Fallot	28	1: US	32	33	0
1366		No	2: Normal	Non-Hispanic White		0:No		No	6:At least college degree		F	4: Normal Birth Weight	0:No		>1		0:No	0:No	0:No	0:No	0:No	0:No	0:No	0:No	0:No	0:No	0:No	0:No	0:No	CTD	Aortic arch anomaly	3	1: US	31	32	0
1367		No	3: Overweight	Non-Hispanic White		0:No		No	6:At least college degree		M	4: Normal Birth Weight	0:No		>1		0:No	0:No	0:No	0:No	0:No	1:Yes	0:No	0:No	0:No	0:No	0:No	0:No	1:Yes	LVOT	Hypoplastic left heart syndrome	2	1: US	27	27	0
1368		No	2: Normal	Non-Hispanic White		0:No		No	6:At least college degree		M	4: Normal Birth Weight	0:No		>1	0:No	0:No	0:No	0:No	0:No	0:No	0:No	0:No	0:No	0:No	0:No	0:No	0:No	0:No	LVOT	Aortic stenosis	16	1: US	31	30	0
1369		Yes		Non-Hispanic White		0:No		No	4:High school		M	4: Normal Birth Weight	0:No		>1	1:Yes	0:No	1:Yes	0:No	0:No	0:No	1:Yes	0:No	0:No	0:No	0:No	0:No	0:No	0:No	LVOT	Hypoplastic left heart syndrome	17	1: US	32	34	0
1370	Yes	No	2: Normal	Non-Hispanic White	No	0:No	1	No	6:At least college degree		M	4: Normal Birth Weight	0:No	No	<=1														1:Yes	CTD	Double outlet right ventricle	0	1: US	32	35	0
1371	Yes	No	3: Overweight	Non-Hispanic White	No	0:No	>=2	No	6:At least college degree		M	4: Normal Birth Weight	0:No	No	<=1														0:No	CTD	Tetralogy of Fallot	0	1: US	39	41	0
1372	No	No	2: Normal	Hispanic	No	0:No	>=2	No	5:Partial college		F	4: Normal Birth Weight	0:No	Yes	<=1														0:No	CTD	Double outlet right ventricle	0	1: US	25	27	0
1373		No	2: Normal	Non-Hispanic White		0:No		No	5:Partial college		M	4: Normal Birth Weight	0:No		>1	0:No	0:No	0:No	0:No	0:No	0:No	0:No	0:No	0:No	0:No	0:No	0:No	0:No	1:Yes	RVOT	Pulmonary valve atresia	17	1: US	37	28	0
1374	Yes	No	2: Normal	Non-Hispanic White	No	0:No	>=2	No	6:At least college degree		M	3: Low Birth Weight	0:No	Yes	<=1														1:Yes	CTD	Tetralogy of Fallot	0	1: US	38	35	0
1375		No	2: Normal	Hispanic		0:No		No	5:Partial college		M	4: Normal Birth Weight	0:No		>1	1:Yes	0:No	0:No	0:No	0:No	0:No	0:No	0:No	0:No	0:No	0:No	0:No	0:No	1:Yes	CTD	Ventricular septal defect	13	1: US	31	39	0
1376		No	3: Overweight	Non-Hispanic White		0:No		No	6:At least college degree		M	5: High Birth Weight	0:No		>1	0:No	0:No	0:No	0:No	0:No	0:No	0:No	0:No	0:No	0:No	0:No	0:No	0:No	0:No	LVOT	Hypoplastic left heart syndrome	11	1: US	30	31	0
1377		No		Hispanic		0:No		No	5:Partial college		F	4: Normal Birth Weight	0:No		>1	0:No	0:No	0:No	0:No	0:No	0:No	0:No	0:No	0:No	0:No	1:Yes	0:No	0:No	1:Yes	CTD	D-transposition of the great arteries	19	1: US	17	18	0
1378		No		Non-Hispanic White		0:No		No	6:At least college degree		M	4: Normal Birth Weight	0:No		>1	0:No	0:No	0:No	0:No	0:No	0:No	1:Yes	0:No	0:No	0:No	0:No	0:No	0:No	0:No	CTD	Tetralogy of Fallot	9	1: US	28	33	0
1379		No	2: Normal	Non-Hispanic White		0:No		No	4:High school		F	4: Normal Birth Weight	0:No		>1	0:No	0:No	0:No	0:No	0:No	0:No	0:No	0:No	1:Yes	0:No	1:Yes	0:No	0:No	0:No	CTD	Tetralogy of Fallot	34	1: US	28	31	0
1380		Yes	4: Obese	Non-Hispanic White		0:No		No	4:High school		M	4: Normal Birth Weight	0:No		>1	1:Yes	0:No	0:No	1:Yes	0:No	0:No	1:Yes	0:No	0:No	0:No	0:No	0:No	0:No	0:No	Lat	Heterotaxy	27	1: US	20	20	0
1381	Yes	No	3: Overweight	Non-Hispanic Black	No	0:No	>=2	No	6:At least college degree		F	4: Normal Birth Weight	0:No	No	<=1														0:No	LVOT	Hypoplastic left heart syndrome	0	1: US	37	42	0
1382	Yes	No	3: Overweight	Hispanic	No	0:No	>=2	No	3:Less than High School	Trisomy 21	F	4: Normal Birth Weight	0:No	No	<=1														1:Yes	AVCD		0	1: US	24	21	1
1383	Yes	No	2: Normal	Hispanic	No	0:No	>=2	No	4:High school		M	4: Normal Birth Weight	0:No	No	<=1														1:Yes	Lat	Heterotaxy	0	1: US	24	28	0
1384	No	No	4: Obese	Non-Hispanic White	No	0:No	1	No	6:At least college degree		F	4: Normal Birth Weight	0:No	No	<=1														0:No	CTD	D-transposition of the great arteries	0	1: US	27	31	0
1385		Yes		Hispanic		0:No		No	3:Less than High School		F	4: Normal Birth Weight	0:No		>1		0:No	1:Yes	0:No	0:No	1:Yes	0:No	0:No	0:No	0:No	0:No	0:No	0:No	1:Yes	CTD	Double outlet right ventricle	1	1: US	34	39	0
1386		No	2: Normal	Non-Hispanic White		0:No		No	5:Partial college		F	4: Normal Birth Weight	0:No		>1		0:No	0:No	0:No	0:No	0:No	0:No	0:No	0:No	0:No	0:No	0:No	0:No	0:No	ASD	Secundum ASD	2	1: US	40	40	0
1387		No	2: Normal	Non-Hispanic White		0:No		No	6:At least college degree		F	4: Normal Birth Weight	0:No		>1	0:No	0:No	0:No	0:No	0:No	0:No	0:No	0:No	0:No	0:No	0:No	0:No	0:No	0:No	CTD	Double outlet right ventricle	45	1: US	25	28	0
1388		No	2: Normal	Non-Hispanic White		0:No		No	4:High school		M	4: Normal Birth Weight	0:No		>1		0:No	0:No	0:No	0:No	0:No	0:No	0:No	0:No	0:No	0:No	0:No	0:No	0:No	CTD	D-transposition of the great arteries	2	1: US	21	37	0
1389		No	2: Normal	Non-Hispanic White		0:No		No	5:Partial college		F	4: Normal Birth Weight	0:No		>1		0:No	0:No	0:No	0:No	0:No	0:No	0:No	0:No	0:No	0:No	0:No	0:No	0:No	Other	Patent ductus arteriosus	3	3: Other	21	24	0
1390	Yes	No	3: Overweight	Non-Hispanic White	No	0:No	1	No	5:Partial college		M	3: Low Birth Weight	0:No	No	<=1														0:No	LVOT	Hypoplastic left heart syndrome	0	1: US	25	33	0
1391	No	No	3: Overweight	Non-Hispanic White	Yes	0:No	>=2	No	6:At least college degree		F	3: Low Birth Weight	0:No	No	<=1														1:Yes	CTD	Tetralogy of Fallot	0	1: US	38	50	0
1392	Yes	No	3: Overweight	Hispanic	No	0:No	1	Yes	5:Partial college		M	4: Normal Birth Weight	0:No	No	<=1														1:Yes	CTD	Tetralogy of Fallot	0	1: US	24	22	0
1393		No	3: Overweight	Non-Hispanic White		0:No		No	5:Partial college		F	4: Normal Birth Weight	0:No		>1	0:No	0:No	0:No	0:No	0:No	0:No	0:No	0:No	0:No	0:No	0:No	0:No	0:No	0:No	LVOT	Coarctation of the aorta	64	1: US	28	31	0
1394		No	2: Normal	Hispanic		0:No		No	6:At least college degree		F	4: Normal Birth Weight	0:No		>1	0:No	0:No	0:No	0:No	0:No	0:No	0:No	0:No	0:No	0:No	0:No	0:No	0:No	0:No	RVOT	Pulmonary valve stenosis	9	1: US	27	27	0
1395		No	2: Normal	Non-Hispanic White		0:No		No	6:At least college degree		M	4: Normal Birth Weight	0:No		>1		0:No	0:No	0:No	0:No	0:No	0:No	0:No	0:No	0:No	0:No	0:No	0:No	0:No	CTD	D-transposition of the great arteries	2	1: US	32	30	0
1396	Yes	No	2: Normal	Non-Hispanic White	No	0:No	>=2	No	5:Partial college		F	4: Normal Birth Weight	0:No	No	<=1														1:Yes	CTD	CTD - Other	0	1: US	31	40	0
1397		Yes	2: Normal	Non-Hispanic Black		0:No		No	6:At least college degree	Trisomy 21	M	4: Normal Birth Weight	0:No		>1		0:No	1:Yes	0:No	0:No	0:No	0:No	0:No	0:No	0:No	0:No	0:No	0:No	1:Yes	AVCD		1	3: Other	36	37	1
1398		Yes	3: Overweight	Non-Hispanic Black		0:No		No	5:Partial college		M	4: Normal Birth Weight	0:No		>1	0:No	0:No	1:Yes	1:Yes	0:No	0:No	0:No	0:No	0:No	0:No	0:No	0:No	0:No	1:Yes	LVOT	LVOT - Other	7	1: US	27	26	0
1399		Yes	2: Normal	Non-Hispanic White		0:No		No	5:Partial college		F	4: Normal Birth Weight	0:No		>1		0:No	1:Yes	0:No	0:No	0:No	0:No	0:No	0:No	0:No	0:No	0:No	0:No	1:Yes	LVOT	Hypoplastic left heart syndrome	5	1: US	23	28	0
1400	Yes	No	4: Obese	Hispanic	No	0:No	1	No	6:At least college degree		F	4: Normal Birth Weight	1:Yes	No	<=1														1:Yes	LVOT	Coarctation of the aorta	0	1: US	28	41	0
1401	Yes	No	2: Normal	Non-Hispanic Asian	No	0:No	1	No	5:Partial college		F	3: Low Birth Weight	1:Yes	No	<=1														1:Yes	CTD	Ventricular septal defect	0	1: US	35	40	0
1402		No	2: Normal	Non-Hispanic White		0:No		No	6:At least college degree		F	4: Normal Birth Weight	0:No		>1	0:No	0:No	0:No	0:No	0:No	0:No	0:No	0:No	1:Yes	0:No	0:No	0:No	0:No	0:No	LVOT	Coarctation of the aorta	16	1: US	29	29	0
1403		No	2: Normal	Hispanic		0:No		No	5:Partial college		F	4: Normal Birth Weight	0:No		>1	0:No	0:No	0:No	0:No	0:No	0:No	0:No	0:No	0:No	0:No	0:No	0:No	0:No	0:No	ASD	Secundum ASD	10	1: US	32	35	0
1404		No	2: Normal	Non-Hispanic White		0:No		No	5:Partial college		M	4: Normal Birth Weight	0:No		>1	0:No	0:No	0:No	0:No	0:No	0:No	0:No	0:No	0:No	0:No	0:No	0:No	0:No	0:No	CTD	Tetralogy of Fallot	31	1: US	23	26	0
1405		No	2: Normal	Non-Hispanic White		0:No		No	6:At least college degree		M	4: Normal Birth Weight	0:No		>1	0:No	0:No	0:No	0:No	0:No	0:No	0:No	0:No	0:No	0:No	0:No	0:No	0:No	0:No	Lat	Heterotaxy	6	1: US	35	35	0
1406		No	3: Overweight	Non-Hispanic White		0:No		No	6:At least college degree	Noonan	M	4: Normal Birth Weight	0:No		>1		0:No	0:No	0:No	0:No	0:No	0:No	0:No	0:No	0:No	0:No	0:No	0:No	1:Yes	Other		5	1: US	33	37	1
1407	Yes	No	2: Normal	Non-Hispanic White	No	0:No	>=2	No	6:At least college degree		M	5: High Birth Weight	0:No	No	<=1														0:No	Other	Other	0	1: US	35	43	0
1408		No		Non-Hispanic White		0:No		No	3:Less than High School		F	3: Low Birth Weight	0:No		>1	1:Yes	0:No	0:No	0:No	0:No	0:No	0:No	0:No	1:Yes	0:No	0:No	0:No	0:No	0:No	ASD	Sinus venosus ASD	49	1: US	36	37	0
1409		No	3: Overweight	Non-Hispanic White		0:No		No	5:Partial college		M	5: High Birth Weight	0:No		>1	0:No	0:No	0:No	0:No	0:No	0:No	0:No	0:No	0:No	0:No	0:No	0:No	0:No	0:No	LVOT	Coarctation of the aorta	12	3: Other	30	43	0
1410		Yes	2: Normal	Non-Hispanic White		0:No		No	4:High school		M	4: Normal Birth Weight	0:No		>1	1:Yes	0:No	0:No	1:Yes	0:No	0:No	1:Yes	0:No	0:No	0:No	0:No	0:No	0:No	0:No	LVOT	Coarctation of the aorta	15	1: US	33	37	0
1411	Yes	No	2: Normal	Non-Hispanic Other	No	0:No	>=2	No	6:At least college degree		M	4: Normal Birth Weight	0:No	No	<=1														0:No	Lat	Heterotaxy	0	1: US	35	31	0
1412	Yes	No	3: Overweight	Non-Hispanic White	No	0:No	1	No	5:Partial college		F	4: Normal Birth Weight	0:No	Yes	<=1														0:No	LVOT	Hypoplastic left heart syndrome	0	1: US	35	40	0
1413	Yes	No	2: Normal	Hispanic	No	0:No	1	No			F	4: Normal Birth Weight	0:No	No	<=1														1:Yes	Other	Ebstein/abnormal TV	0	1: US	19	21	0
1414		No		Non-Hispanic White							F	4: Normal Birth Weight			>1	0:No	0:No	0:No	0:No	0:No	0:No	0:No	1:Yes	0:No	0:No	0:No	0:No	0:No	1:Yes	LVOT	Coarctation of the aorta	7	1: US			0
1415		Yes	2: Normal	Non-Hispanic Other		0:No		No	6:At least college degree		M	4: Normal Birth Weight	0:No		>1	1:Yes	0:No	1:Yes	1:Yes	0:No	0:No	1:Yes	0:No	1:Yes	0:No	0:No	0:No	0:No	0:No	CTD	D-transposition of the great arteries	12	1: US	33	33	0
1416	No	No	4: Obese	Non-Hispanic White	No	0:No	1	No	4:High school		F	4: Normal Birth Weight	1:Yes	No	<=1														0:No	LVOT	Aortic stenosis	0	1: US	28	29	0
1417		No	2: Normal	Hispanic		0:No		No	4:High school		M	4: Normal Birth Weight	0:No		>1	0:No	0:No	0:No	0:No	0:No	0:No	0:No	0:No	0:No	0:No	0:No	0:No	0:No	1:Yes	CTD	Ventricular septal defect	10	1: US	24	41	0
1418		No	2: Normal	Non-Hispanic Other		0:No		No	4:High school		F	3: Low Birth Weight	0:No		>1		0:No	0:No	0:No	0:No	0:No	0:No	0:No	0:No	0:No	0:No	0:No	0:No	0:No	Other	Total anomalous pulmonary venous return	3	1: US	34	38	0
1419		Yes	2: Normal	Hispanic		0:No		No	3:Less than High School		M	4: Normal Birth Weight	0:No		>1	1:Yes	0:No	0:No	1:Yes	0:No	0:No	1:Yes	1:Yes	0:No	0:No	0:No	0:No	0:No	0:No	Other	Other	6	1: US	14	20	0
1420		No	2: Normal	Hispanic		0:No		No	4:High school		F	3: Low Birth Weight	0:No		>1	0:No	0:No	0:No	0:No	0:No	0:No	0:No	0:No	0:No	0:No	0:No	0:No	0:No	0:No	ASD	Secundum ASD	9	1: US	28	27	0
1421		No	3: Overweight	Hispanic		0:No		No	4:High school		F	4: Normal Birth Weight	0:No		>1	0:No	0:No	0:No	0:No	0:No	0:No	0:No	0:No	0:No	0:No	0:No	0:No	0:No	0:No	LVOT	Aortic stenosis	8	1: US	19	29	0
1422		No	2: Normal	Non-Hispanic White		0:No		No	5:Partial college		F	4: Normal Birth Weight	0:No		>1		0:No	0:No	0:No	0:No	0:No	0:No	0:No	0:No	0:No	0:No	0:No	0:No	0:No	AVCD	Complete AVCD	2	1: US	21	21	0
1423		No	2: Normal	Non-Hispanic White		0:No		No	6:At least college degree		F	4: Normal Birth Weight	0:No		>1		0:No	0:No	0:No	0:No	0:No	0:No	0:No	0:No	0:No	0:No	0:No	0:No	0:No	CTD	Tetralogy of Fallot	4	1: US	29	30	0
1424		No		Non-Hispanic White		0:No		No	4:High school		M	5: High Birth Weight	0:No		>1	0:No	0:No	0:No	0:No	0:No	0:No	0:No	0:No	0:No	0:No	0:No	0:No	0:No	0:No	Lat	Heterotaxy	11	1: US	31	31	0
1425		No	2: Normal	Non-Hispanic White		0:No		No	5:Partial college		M	5: High Birth Weight	0:No		>1		0:No	0:No	0:No	0:No	0:No	0:No	0:No	0:No	0:No	0:No	0:No	0:No	0:No	ASD	Sinus venosus ASD	3	1: US	26	31	0
1426		Yes		Non-Hispanic White		0:No		No	5:Partial college		M	4: Normal Birth Weight	0:No		>1	0:No	0:No	0:No	1:Yes	0:No	0:No	0:No	0:No	1:Yes	0:No	1:Yes	0:No	0:No	1:Yes	Lat	Heterotaxy	18	1: US	21	23	0
1427		No	2: Normal	Non-Hispanic White		0:No		No	5:Partial college		M	4: Normal Birth Weight	0:No		>1	0:No	0:No	0:No	0:No	0:No	0:No	0:No	0:No	1:Yes	0:No	0:No	0:No	1:Yes	0:No	LVOT	Coarctation of the aorta	14	1: US	39	51	0
1428		No	2: Normal	Non-Hispanic White		0:No		No	6:At least college degree		F	4: Normal Birth Weight	0:No		>1	0:No	0:No	0:No	0:No	0:No	0:No	1:Yes	0:No	1:Yes	0:No	1:Yes	0:No	0:No	0:No	CTD	Tetralogy of Fallot	13	1: US	27	31	0
1429		Yes	2: Normal	Hispanic		0:No		No	4:High school		F	4: Normal Birth Weight	0:No		>1	0:No	0:No	1:Yes	1:Yes	0:No	0:No	1:Yes	0:No	0:No	0:No	0:No	0:No	0:No	1:Yes	RVOT	Tricuspid valve atresia	34	1: US	18		0
1430		Yes	4: Obese	Hispanic		0:No		Yes	6:At least college degree		F	4: Normal Birth Weight	1:Yes		>1	0:No	0:No	1:Yes	0:No	0:No	0:No	0:No	0:No	0:No	0:No	0:No	0:No	0:No	0:No	CTD	Truncus arteriosus	12	1: US	38	49	0
1431		No	2: Normal	Non-Hispanic Asian		0:No		No	4:High school		M	4: Normal Birth Weight	0:No		>1	0:No	0:No	0:No	0:No	0:No	0:No	0:No	0:No	0:No	0:No	0:No	0:No	0:No	0:No	ASD	Secundum ASD	16	1: US	26	30	0
1432		No		Non-Hispanic White		0:No		No	8:Educated in the UK		F		0:No		>1	0:No	0:No	0:No	0:No	0:No	0:No	0:No	0:No	0:No	0:No	0:No	0:No	0:No	0:No	CTD	Tetralogy of Fallot	16	2: UK	29		0
1433		No		Non-Hispanic White		0:No		No			F		0:No		>1		0:No	0:No	0:No	0:No	0:No	0:No	0:No	0:No	0:No	0:No	0:No	0:No	0:No	AVCD	Primum ASD	5	2: UK	22	24	0
1434	Yes	No	2: Normal	Non-Hispanic White	No	0:No	1	No			F	3: Low Birth Weight	0:No	No	<=1														1:Yes	CTD	Tetralogy of Fallot	0	3: Other	23	22	0
1435	Yes	No	2: Normal	Non-Hispanic Asian	No	0:No	>=2	No			M	4: Normal Birth Weight	0:No	No	<=1														0:No	CTD	D-transposition of the great arteries	0	2: UK	33	41	0
1436		No	2: Normal	Non-Hispanic White		0:No		No			M	5: High Birth Weight	0:No		>1	0:No	0:No	0:No	0:No	0:No	0:No	0:No	0:No	0:No	0:No	0:No	0:No	0:No	0:No	LVOT	LVOT - Other	23	1: US			0
1437		No	2: Normal	Hispanic		0:No		No	5:Partial college		M	4: Normal Birth Weight	1:Yes		>1		0:No	0:No	0:No	0:No	0:No	0:No	0:No	0:No	0:No	0:No	0:No	0:No	0:No	Other	Partial anomalous pulmonary venous return	2	1: US	38	37	0
1438	Yes	No	2: Normal	Non-Hispanic Other	No	0:No	1	No	6:At least college degree		M	4: Normal Birth Weight	0:No	No	<=1														0:No	Other	Total anomalous pulmonary venous return	0	1: US	31	47	0
1439		No	2: Normal	Non-Hispanic White		0:No		No	5:Partial college		F	3: Low Birth Weight	0:No		>1	0:No	0:No	0:No	0:No	0:No	0:No	0:No	0:No	1:Yes	0:No	0:No	0:No	0:No	1:Yes	LVOT	Hypoplastic left heart syndrome	11	1: US	39	34	0
1440		No	2: Normal	Non-Hispanic White		0:No		No	5:Partial college		F	4: Normal Birth Weight	0:No		>1	0:No	0:No	0:No	0:No	0:No	0:No	0:No	0:No	0:No	0:No	0:No	0:No	0:No	0:No	CTD	Tetralogy of Fallot	11	1: US	38	39	0
1441	Yes	No	3: Overweight	Non-Hispanic White	No	0:No	>=2	No	6:At least college degree		F	4: Normal Birth Weight	0:No	No	<=1														0:No	CTD	Ventricular septal defect	0	1: US	39	43	0
1442		No	2: Normal	Non-Hispanic Other		0:No		No	4:High school		F	3: Low Birth Weight	0:No		>1		0:No	0:No	0:No	0:No	0:No	0:No	0:No	0:No	0:No	0:No	0:No	0:No	0:No	CTD	D-transposition of the great arteries	3	1: US	27	27	0
1443		No	2: Normal	Hispanic		0:No		No	4:High school		F	4: Normal Birth Weight	0:No		>1		0:No	0:No	0:No	0:No	0:No	0:No	0:No	0:No	0:No	0:No	0:No	0:No	0:No	RVOT	Tricuspid valve atresia	3	1: US	20	20	0
1444		No	2: Normal	Non-Hispanic White		0:No		No	6:At least college degree		M	3: Low Birth Weight	0:No		>1	0:No	0:No	0:No	0:No	0:No	0:No	0:No	0:No	0:No	0:No	0:No	0:No	0:No	0:No	LVOT	Aortic stenosis	16	1: US	40	41	0
1445	Yes	No	4: Obese	Hispanic	No	0:No	1	No	5:Partial college		F	4: Normal Birth Weight	0:No	No	<=1														1:Yes	Lat	Heterotaxy	0	1: US	28	25	0
1446		No		Non-Hispanic White					6:At least college degree		M				>1	0:No	0:No	0:No	0:No	0:No	0:No	1:Yes	0:No	0:No	0:No	0:No	0:No	0:No	0:No	CTD	Double outlet right ventricle	40	1: US	25	28	0
1447		Yes	2: Normal	Non-Hispanic Asian		0:No		No	5:Partial college		F	4: Normal Birth Weight	0:No		>1		0:No	1:Yes	0:No	0:No	0:No	1:Yes	0:No	0:No	0:No	0:No	0:No	0:No	0:No	Other	Ventricular septal defect (muscular)	2	1: US	27	24	0
1448		No		Hispanic		0:No		No	3:Less than High School		M	4: Normal Birth Weight	0:No		>1		0:No	0:No	0:No	0:No	0:No	0:No	0:No	0:No	0:No	0:No	0:No	0:No	0:No	Other	Ventricular septal defect (muscular)	3	1: US	20	27	0
1449		Yes	2: Normal	Non-Hispanic White		0:No		No	6:At least college degree		M	5: High Birth Weight	0:No		>1		1:Yes	0:No	1:Yes	0:No	0:No	1:Yes	1:Yes	1:Yes	0:No	1:Yes	0:No	0:No	1:Yes	LVOT	Bicuspid aortic valve, non-stenotic	20	1: US	35	33	0
1450		No	2: Normal	Non-Hispanic Black		0:No		No	6:At least college degree		F	3: Low Birth Weight	0:No		>1	0:No	0:No	0:No	0:No	0:No	0:No	0:No	0:No	0:No	0:No	0:No	0:No	0:No	0:No	CTD	Tetralogy of Fallot	21	1: US	30	41	0
1451		Yes	3: Overweight	Hispanic		0:No		No	3:Less than High School		F	4: Normal Birth Weight	0:No		>1	0:No	0:No	1:Yes	1:Yes	0:No	0:No	1:Yes	0:No	0:No	0:No	0:No	0:No	0:No	1:Yes	Lat	Heterotaxy	9	1: US	17		0
1452		No	2: Normal	Non-Hispanic White		0:No		No	5:Partial college		M	4: Normal Birth Weight	0:No		>1	0:No	0:No	0:No	0:No	0:No	0:No	0:No	0:No	1:Yes	0:No	1:Yes	1:Yes	0:No	0:No	RVOT	Pulmonary valve atresia	14	1: US	23		0
1453		No		Non-Hispanic White		0:No		No	6:At least college degree		F	5: High Birth Weight	0:No		>1	0:No	0:No	0:No	0:No	0:No	0:No	0:No	0:No	0:No	0:No	0:No	0:No	0:No	0:No	CTD	CTD - Other	14	1: US	35	39	0
1454		No	3: Overweight	Hispanic		0:No		No	6:At least college degree		F	4: Normal Birth Weight	0:No		>1	0:No	0:No	0:No	0:No	0:No	0:No	0:No	0:No	0:No	0:No	0:No	0:No	0:No	0:No	LVOT	Aortic stenosis	6	1: US	32	34	0
1455	Yes	No	4: Obese	Non-Hispanic Other	Yes	0:No	>=2	No	6:At least college degree	Turner syndrome	F	4: Normal Birth Weight	0:No	No	<=1														1:Yes	LVOT		0	1: US	27	36	1
1456	Yes	No	2: Normal	Non-Hispanic White	No	0:No	>=2	No	5:Partial college		M	4: Normal Birth Weight	1:Yes	No	<=1														1:Yes	LVOT	Hypoplastic left heart syndrome	0	1: US	40	44	0
1457		No	2: Normal	Non-Hispanic White		0:No		No	6:At least college degree		M	4: Normal Birth Weight	0:No		>1	0:No	0:No	0:No	0:No	0:No	0:No	0:No	0:No	0:No	0:No	0:No	0:No	0:No	0:No	LVOT	LVOT - Other	18	1: US	31	30	0
1458		No		Hispanic		0:No		No	4:High school		M	4: Normal Birth Weight	0:No		>1	0:No	0:No	0:No	0:No	0:No	0:No	0:No	0:No	0:No	0:No	0:No	0:No	0:No	0:No	LVOT	Hypoplastic left heart syndrome	7	1: US	32	33	0
1459	Yes	No	2: Normal	Non-Hispanic White	No	0:No	>=2	No	6:At least college degree	Trisomy 21	F	4: Normal Birth Weight	1:Yes	No	<=1														1:Yes	AVCD		0	1: US	45	54	1
1460		No		Non-Hispanic White		0:No		No	4:High school		M		0:No		>1	0:No	0:No	0:No	0:No	0:No	0:No	0:No	0:No	0:No	0:No	0:No	0:No	0:No	0:No	CTD	D-transposition of the great arteries	22	1: US	35	40	0
1461		No	2: Normal	Non-Hispanic White		0:No		No	5:Partial college		M	4: Normal Birth Weight	0:No		>1	0:No	0:No	0:No		0:No	0:No	0:No	0:No	0:No	0:No	0:No	0:No	0:No	0:No	CTD	CTD - Other	11	1: US	30	31	0
1462	Yes	No	4: Obese	Hispanic	No	0:No	>=2	No	5:Partial college		M	3: Low Birth Weight	0:No	No	<=1														1:Yes	CTD	Ventricular septal defect	0	1: US	20	34	0
1463	Yes	No	4: Obese	Non-Hispanic White	No	0:No	>=2	No	6:At least college degree		F	4: Normal Birth Weight	0:No	Yes	<=1														1:Yes	CTD	Aortic arch anomaly	0	1: US	36	36	0
1464		Yes	2: Normal	Non-Hispanic White		0:No		No	6:At least college degree	Trisomy 21	F	4: Normal Birth Weight	0:No		>1		0:No	1:Yes	1:Yes	1:Yes	0:No	1:Yes	0:No	0:No	0:No	0:No	0:No	0:No	1:Yes	AVCD		3	1: US	41	38	1
1465		No	2: Normal	Non-Hispanic White		0:No		No	6:At least college degree		F	4: Normal Birth Weight	0:No		>1	0:No	0:No	0:No	0:No	0:No	0:No	0:No	1:Yes	0:No	0:No	0:No	0:No	0:No	1:Yes	Lat	Heterotaxy	10	1: US	34	34	0
1466		No	1: Underweight	Hispanic		0:No		No	6:At least college degree		M	4: Normal Birth Weight	0:No		>1	0:No	0:No	0:No	0:No	0:No	0:No	1:Yes	0:No	0:No	0:No	0:No	0:No	0:No	0:No	ASD	Sinus venosus ASD	11	1: US	26	37	0
1467	Yes	No		Hispanic	No	0:No	>=2	No	5:Partial college		M	3: Low Birth Weight	1:Yes	No	<=1														0:No	CTD	Tetralogy of Fallot	0	1: US	35	30	0
1468		Yes	2: Normal	Hispanic		0:No		No	5:Partial college	Trisomy 21	F	4: Normal Birth Weight	0:No		>1		0:No	1:Yes	1:Yes	0:No	0:No	1:Yes	0:No	0:No	0:No	0:No	0:No	0:No	1:Yes	AVCD		4	1: US	33	35	1
1469		No	4: Obese	Non-Hispanic Other		0:No		No	5:Partial college		M	3: Low Birth Weight	1:Yes		>1		0:No	0:No	0:No	0:No	0:No	0:No	0:No	0:No	0:No	0:No	0:No	0:No	1:Yes	CTD	CTD - Other	1	1: US	30	36	0
1470	Yes	No	2: Normal	Non-Hispanic White	No	0:No	>=2	No	6:At least college degree		M	4: Normal Birth Weight	0:No	No	<=1														0:No	LVOT	Hypoplastic left heart syndrome	0	1: US	22	23	0
1471	Yes	No	1: Underweight	Non-Hispanic Other	No	0:No	>=2	No	8:Educated in the UK	Trisomy 21	F	4: Normal Birth Weight	0:No	No	<=1														1:Yes	CTD		0	2: UK	40	38	1
1472		No		Non-Hispanic White		0:No		No	8:Educated in the UK		M		0:No		>1	0:No	0:No	0:No	0:No	0:No	0:No	0:No	0:No	0:No	0:No	0:No	0:No	0:No	0:No	CTD	D-transposition of the great arteries	14	2: UK	22	25	0
1473		No		Non-Hispanic White		0:No		No	8:Educated in the UK		M	4: Normal Birth Weight	0:No		>1	0:No	0:No	0:No	0:No	0:No	0:No	0:No	0:No	0:No	0:No	0:No	0:No	0:No	1:Yes	CTD	Tetralogy of Fallot	17	2: UK	29		0
1474		No		Non-Hispanic White		0:No		No	8:Educated in the UK		M		0:No		>1	0:No	0:No	0:No	0:No	0:No	0:No	0:No	0:No	0:No	0:No	0:No	0:No	0:No	0:No	Lat	Heterotaxy	10	2: UK	28	32	0
1475		Yes	2: Normal	Hispanic		0:No		No	5:Partial college		M	4: Normal Birth Weight	0:No		>1		0:No	1:Yes	0:No	0:No	0:No	0:No	0:No	0:No	0:No	0:No	0:No	0:No	0:No	ASD	Sinus venosus ASD	2	1: US	24	24	0
1476		No	2: Normal	Hispanic		0:No		No	3:Less than High School		M	4: Normal Birth Weight	0:No		>1	0:No	0:No	0:No	0:No	0:No	0:No	0:No	0:No	0:No	0:No	0:No	0:No	0:No	0:No	CTD	Tetralogy of Fallot	17	1: US	31	30	0
1477		No	3: Overweight	Non-Hispanic Black		0:No		No	3:Less than High School	DGS/VCFS/22q11.2 deletion	M	4: Normal Birth Weight	0:No		>1	0:No	1:Yes	0:No	0:No	0:No	0:No	0:No	0:No	0:No	0:No	0:No	0:No	0:No	1:Yes	CTD		6	1: US	22	21	1
1478		No	4: Obese	Hispanic		0:No		No	5:Partial college		M	3: Low Birth Weight	1:Yes		>1		0:No	0:No	0:No	0:No	0:No	0:No	0:No	0:No	0:No	0:No	0:No	0:No	1:Yes	Other	Ebstein/abnormal TV	2	1: US	35	35	0
1479		No	2: Normal	Hispanic		0:No		No	4:High school		M	3: Low Birth Weight	0:No		>1		0:No	0:No	0:No	0:No	0:No	1:Yes	0:No	0:No	0:No	0:No	0:No	0:No	1:Yes	CTD	Aortic arch anomaly	2	1: US	22	26	0
1480	Yes	No	4: Obese	Non-Hispanic White	No	0:No	1	No	6:At least college degree		M	3: Low Birth Weight	0:No	No	<=1														1:Yes	LVOT	Coarctation of the aorta	0	1: US	34		0
1481		Yes	2: Normal	Non-Hispanic White		0:No		No	5:Partial college		M	4: Normal Birth Weight	0:No		>1	0:No	0:No	0:No	1:Yes	0:No	0:No	0:No	0:No	0:No	0:No	0:No	0:No	1:Yes	0:No	AVCD	Primum ASD	16	1: US	38	38	0
1482		No		Non-Hispanic White		0:No		No	8:Educated in the UK		M		0:No		>1	0:No	0:No	0:No	0:No	0:No	0:No	0:No	0:No	0:No	0:No	0:No	0:No	0:No	0:No	CTD	D-transposition of the great arteries	23	2: UK			0
1483		No		Non-Hispanic White		0:No		No			M		0:No		>1		0:No	0:No	0:No	0:No	0:No	0:No	0:No	0:No	0:No	0:No	0:No	0:No	0:No	LVOT	Hypoplastic left heart syndrome	4	2: UK	20	28	0
1484	Yes	No	1: Underweight	Non-Hispanic White	No	0:No	>=2	No	8:Educated in the UK		F	3: Low Birth Weight	0:No	No	<=1														1:Yes	CTD	Tetralogy of Fallot	0	2: UK	29	33	0
1485		No		Non-Hispanic White		0:No		No	8:Educated in the UK		M		0:No		>1	0:No	0:No	0:No	0:No	0:No	0:No	0:No	0:No	0:No	0:No	0:No	0:No	0:No	0:No	CTD	Tetralogy of Fallot	16	2: UK	31	29	0
1486		No		Non-Hispanic White		0:No		No	8:Educated in the UK		F		0:No		>1	0:No	0:No	0:No	0:No	0:No	0:No	0:No	0:No	0:No	0:No	0:No	0:No	0:No	0:No	CTD	Tetralogy of Fallot	9	2: UK	30	34	0
1487		No	2: Normal	Non-Hispanic White		0:No		No	8:Educated in the UK		M	4: Normal Birth Weight	0:No		>1	0:No	0:No	0:No	0:No	0:No	0:No	0:No	0:No	0:No	0:No	0:No	0:No	0:No	0:No	CTD	D-transposition of the great arteries	14	2: UK	30		0
1488		No	3: Overweight	Non-Hispanic White		0:No		No	4:High school		M		0:No		>1	0:No	0:No	0:No	0:No	0:No	0:No	0:No	0:No	0:No	0:No	0:No	0:No	0:No	1:Yes	Lat	Heterotaxy	15	1: US	31	47	0
1489		Yes	1: Underweight	Non-Hispanic White		0:No		No	6:At least college degree		M	4: Normal Birth Weight	0:No		>1	0:No	0:No	0:No	1:Yes	0:No	0:No	0:No	0:No	0:No	0:No	0:No	0:No	0:No	0:No	LVOT	Hypoplastic left heart syndrome	11	1: US	28	32	0
1490		No	2: Normal	Non-Hispanic White		0:No		No	5:Partial college		M	4: Normal Birth Weight	0:No		>1	0:No	0:No	0:No	0:No	0:No	0:No	0:No	0:No	0:No	0:No	0:No	0:No	0:No	0:No	LVOT	LVOT - Other	35	1: US	27	35	0
1491		No	2: Normal	Non-Hispanic White		0:No		No	5:Partial college		M	4: Normal Birth Weight	0:No		>1	0:No	1:Yes	0:No	0:No	0:No	0:No	0:No	1:Yes	1:Yes	0:No	0:No	0:No	0:No	0:No	Other	Complex	20	1: US	33	35	0
1492		No	2: Normal	Non-Hispanic White		0:No		No	6:At least college degree		F		0:No		>1	0:No	0:No	0:No	0:No	0:No	0:No	0:No	0:No	0:No	0:No	0:No	0:No	0:No	0:No	CTD	Ventricular septal defect	56	1: US	27	28	0
1493		No	2: Normal	Non-Hispanic White		0:No		No	6:At least college degree		M	4: Normal Birth Weight	0:No		>1	0:No	0:No	0:No	0:No	0:No	0:No	0:No	0:No	0:No	0:No	0:No	0:No	0:No	0:No	LVOT	Aortic stenosis	17	1: US	25	25	0
1494		Yes	3: Overweight	Non-Hispanic White		0:No		No	4:High school		M	3: Low Birth Weight	0:No		>1	1:Yes	0:No	0:No	1:Yes	0:No	0:No	0:No	1:Yes	1:Yes	0:No	1:Yes	0:No	0:No	0:No	Lat	Heterotaxy	13	1: US	33	23	0
1495		Yes	3: Overweight	Hispanic		0:No		No	6:At least college degree		F	3: Low Birth Weight	0:No		>1	0:No	0:No	1:Yes	1:Yes	0:No	0:No	1:Yes	1:Yes	0:No	0:No	0:No	0:No	0:No	1:Yes	Other	Ventricular septal defect (muscular)	8	3: Other	41	42	0
1496	Yes	No	2: Normal	Hispanic	No	0:No	>=2	No	5:Partial college		M	4: Normal Birth Weight	0:No	No	<=1														0:No	Other	Total anomalous pulmonary venous return	0	1: US	22	21	0
1497		No		Non-Hispanic White					5:Partial college		M				>1	0:No	0:No	0:No	0:No	0:No	0:No	0:No	0:No	0:No	0:No	0:No	0:No	0:No	0:No	CTD	Tetralogy of Fallot	20	1: US	31	31	0
1498	Yes	No	2: Normal	Hispanic	No	0:No	>=2	No	3:Less than High School		F	4: Normal Birth Weight	1:Yes	No	<=1														0:No	Lat	Heterotaxy	0	1: US	27	30	0
1499		No	4: Obese	Hispanic		0:No		No	3:Less than High School		F	4: Normal Birth Weight	0:No		>1		0:No	0:No	0:No	0:No	0:No	0:No	0:No	0:No	0:No	0:No	0:No	0:No	0:No	CTD	CTD - Other	3	1: US	33	34	0
1500		Yes	2: Normal	Hispanic		0:No		No	3:Less than High School		F	3: Low Birth Weight	0:No		>1	0:No	0:No	0:No	1:Yes	0:No	0:No	1:Yes	0:No	0:No	0:No	0:No	0:No	0:No	0:No	CTD	Tetralogy of Fallot	15	1: US	19	27	0
1501		Yes	2: Normal	Non-Hispanic White		0:No		No	5:Partial college	GATA4 (deletion)	F	3: Low Birth Weight	0:No		>1		1:Yes	1:Yes	0:No	0:No	0:No	1:Yes	1:Yes	0:No	1:Yes	0:No	0:No	0:No	1:Yes	ASD		4	1: US	38	41	1
1502	Yes	No	2: Normal	Non-Hispanic White	No	0:No	1	No	6:At least college degree		F	3: Low Birth Weight	0:No	No	<=1														1:Yes	CTD	Double outlet right ventricle	0	1: US	27	27	0
1503	Yes	No	2: Normal	Non-Hispanic White	No	0:No	>=2	No	6:At least college degree		M	4: Normal Birth Weight	0:No	No	<=1														0:No	CTD	Tetralogy of Fallot	0	1: US	32	31	0
1504		No		Non-Hispanic White		0:No		No	6:At least college degree		M	4: Normal Birth Weight	0:No		>1	0:No	0:No	0:No	0:No	0:No	0:No	0:No	0:No	0:No	0:No	0:No	0:No	0:No	1:Yes	Lat	Heterotaxy	15	1: US	35	35	0
1505	No	No	3: Overweight	Non-Hispanic White	No	0:No	>=2	No	4:High school		M	4: Normal Birth Weight	0:No	No	<=1														1:Yes	RVOT	Pulmonary valve stenosis	0	1: US	27	21	0
1506		No	3: Overweight	Non-Hispanic White		0:No		No	6:At least college degree		M	4: Normal Birth Weight	0:No		>1	0:No	0:No	0:No	0:No	0:No	0:No	0:No	0:No	0:No	0:No	0:No	0:No	0:No	0:No	Lat	Heterotaxy	15	1: US	34	30	0
1507	Yes	No	2: Normal	Hispanic	No	0:No	1	No	6:At least college degree		F	4: Normal Birth Weight	0:No	No	<=1														0:No	CTD	D-transposition of the great arteries	0	1: US	26	28	0
1508		Yes	4: Obese	Non-Hispanic Other		0:No		No	6:At least college degree		M	3: Low Birth Weight	1:Yes		>1		0:No	0:No	1:Yes	0:No	0:No	1:Yes	0:No	0:No	0:No	0:No	0:No	0:No	1:Yes	Other	Coronary artery anomaly	5	1: US	28	26	0
1509		No	2: Normal	Non-Hispanic Other		0:No		No	6:At least college degree		F	4: Normal Birth Weight	0:No		>1		0:No	0:No	0:No	0:No	0:No	0:No	0:No	0:No	0:No	0:No	0:No	0:No	0:No	CTD	Double outlet right ventricle	3	1: US	30	30	0
1510		No	2: Normal	Non-Hispanic Black		0:No		No	4:High school		M	4: Normal Birth Weight	0:No		>1	0:No	0:No	0:No	0:No	0:No	0:No	0:No	0:No	0:No	0:No	0:No	0:No	0:No	0:No	ASD	Secundum ASD	17	1: US	21	20	0
1511		No		Non-Hispanic White		0:No		No	6:At least college degree		M	3: Low Birth Weight	0:No		>1	0:No	0:No	0:No	0:No	0:No	0:No	1:Yes	0:No	0:No	0:No	0:No	0:No	0:No	0:No	LVOT	Aortic stenosis	13	1: US	31		0
1512		Yes	2: Normal	Non-Hispanic White		0:No		No	4:High school		M	3: Low Birth Weight	0:No		>1	0:No	0:No	0:No	1:Yes	0:No	0:No	1:Yes	0:No	0:No	0:No	0:No	0:No	0:No	0:No	CTD	Tetralogy of Fallot	19	1: US	34	30	0
1513		No		Hispanic		0:No		No	3:Less than High School		F	5: High Birth Weight	1:Yes		>1	0:No	0:No	0:No	0:No	0:No	0:No	0:No	0:No	0:No	0:No	0:No	0:No	0:No	0:No	LVOT	Coarctation of the aorta	18	1: US	41	43	0
1514		No	2: Normal	Hispanic		0:No		No	3:Less than High School		M	4: Normal Birth Weight	0:No		>1	0:No	0:No	0:No	0:No	0:No	0:No	0:No	0:No	0:No	0:No	0:No	0:No	0:No	0:No	Other	Total anomalous pulmonary venous return	8	1: US	40	42	0
1515		No	3: Overweight	Non-Hispanic White		0:No		No	4:High school		F	3: Low Birth Weight	0:No		>1	0:No	0:No	0:No	0:No	0:No	0:No	0:No	0:No	0:No	0:No	0:No	0:No	0:No	0:No	ASD	Secundum ASD	16	1: US	31	31	0
1516		No	2: Normal	Non-Hispanic Asian		0:No		No	6:At least college degree		F	4: Normal Birth Weight	0:No		>1		0:No	0:No	0:No	0:No	0:No	0:No	0:No	0:No	0:No	0:No	0:No	0:No	0:No	ASD	Secundum ASD	4	1: US	32	31	0
1517	Yes	No	3: Overweight	Hispanic	No	0:No	>=2	No	3:Less than High School		M	4: Normal Birth Weight	0:No	No	<=1														0:No	CTD	CTD - Other	0	1: US	19	19	0
1518	Yes	No	2: Normal	Non-Hispanic Black	No	0:No	1	No	4:High school		F	4: Normal Birth Weight	0:No	No	<=1														0:No	LVOT	LVOT - Other	0	1: US	26	33	0
1519		No	2: Normal	Non-Hispanic Asian		0:No		No	6:At least college degree		F	4: Normal Birth Weight	0:No		>1		0:No	0:No	0:No	0:No	0:No	0:No	0:No	0:No	0:No	0:No	0:No	0:No	0:No	ASD	Secundum ASD	4	1: US	30	32	0
1520		No	2: Normal	Non-Hispanic White		0:No		No	8:Educated in the UK		F	4: Normal Birth Weight	0:No		>1		0:No	0:No	0:No	0:No	0:No	0:No	0:No	0:No	0:No	0:No	0:No	0:No	0:No	LVOT	LVOT - Other	4	2: UK	32	26	0
1521		No		Non-Hispanic Asian							F				>1		0:No	0:No	0:No	0:No	0:No	0:No	0:No	0:No	0:No	0:No	0:No	0:No	0:No	CTD	Tetralogy of Fallot	1	3: Other			0
1522	No	No	4: Obese	Hispanic	Yes	0:No	>=2	No	5:Partial college		M	4: Normal Birth Weight	0:No	Yes	<=1														0:No	LVOT	Hypoplastic left heart syndrome	0	1: US	27	29	0
1523		Yes	2: Normal	Hispanic		0:No		No	3:Less than High School		M	3: Low Birth Weight	0:No		>1		0:No	1:Yes	0:No	0:No	0:No	1:Yes	0:No	0:No	0:No	0:No	0:No	0:No	1:Yes	LVOT	LVOT - Other	5	3: Other	18		0
1524		Yes	2: Normal	Non-Hispanic White		0:No		No	6:At least college degree		M	4: Normal Birth Weight	0:No		>1	0:No	0:No	0:No	1:Yes	0:No	0:No	0:No	0:No	0:No	0:No	0:No	0:No	0:No	0:No	LVOT	Hypoplastic left heart syndrome	16	1: US	27	30	0
1525		No	3: Overweight	Non-Hispanic White		0:No		No	5:Partial college		F	4: Normal Birth Weight	1:Yes		>1	0:No	0:No	0:No	0:No	0:No	0:No	0:No	0:No	1:Yes	0:No	0:No	0:No	0:No	0:No	CTD	Ventricular septal defect	21	1: US	27	30	0
1526		No	2: Normal	Non-Hispanic White		0:No		No	5:Partial college		F	4: Normal Birth Weight	0:No		>1	0:No	0:No	0:No	0:No	0:No	0:No	0:No	0:No	0:No	0:No	0:No	0:No	0:No	1:Yes	AVCD	Primum ASD	15	1: US	32	36	0
1527		Yes	2: Normal	Non-Hispanic White		0:No		No	5:Partial college		M	5: High Birth Weight	1:Yes		>1	1:Yes	0:No	1:Yes	1:Yes	0:No	0:No	0:No	1:Yes	1:Yes	0:No	1:Yes	0:No	0:No	0:No	CTD	D-transposition of the great arteries	26	1: US	26	28	0
1528	Yes	No	3: Overweight	Hispanic	Yes	0:No	1	No	6:At least college degree		M	5: High Birth Weight	0:No	No	<=1														0:No	CTD	Ventricular septal defect	0	1: US	34	32	0
1529		No	3: Overweight	Hispanic		0:No		No	3:Less than High School		F	4: Normal Birth Weight	1:Yes		>1	0:No	0:No	0:No	0:No	0:No	0:No	0:No	0:No	0:No	0:No	0:No	0:No	0:No	0:No	LVOT	Coarctation of the aorta	15	1: US	22	43	0
1530	Yes	No	2: Normal	Non-Hispanic White	No	0:No	>=2	No	5:Partial college		M	4: Normal Birth Weight	0:No	No	<=1														0:No	CTD	D-transposition of the great arteries	0	1: US	36	32	0
1531		No	2: Normal	Hispanic		0:No		No	3:Less than High School		M	4: Normal Birth Weight	0:No		>1	1:Yes	0:No	0:No	0:No	0:No	0:No	0:No	0:No	0:No	0:No	0:No	0:No	0:No	0:No	CTD	Tetralogy of Fallot	17	1: US	19	20	0
1532		No	3: Overweight	Hispanic		0:No		No	3:Less than High School		M	5: High Birth Weight	0:No		>1		0:No	0:No	0:No	0:No	0:No	0:No	0:No	0:No	0:No	0:No	0:No	0:No	0:No	LVOT	Aortic stenosis	5	1: US	22	26	0
1533		Yes		Non-Hispanic White		0:No		No	5:Partial college		M	4: Normal Birth Weight	0:No		>1	0:No	0:No	0:No	1:Yes	0:No	0:No	1:Yes	0:No	0:No	0:No	0:No	0:No	0:No	0:No	Lat	Heterotaxy	11	1: US	31	35	0
1534	Yes	No	2: Normal	Hispanic	No	0:No	>=2	No	6:At least college degree		M	4: Normal Birth Weight	0:No	Yes	<=1														0:No	CTD	Tetralogy of Fallot	0	1: US	37	43	0
1535		No	2: Normal	Non-Hispanic White		0:No		No	4:High school		F	4: Normal Birth Weight	0:No		>1	0:No	0:No	0:No	0:No	0:No	0:No	0:No	0:No	0:No	0:No	0:No	0:No	0:No	0:No	CTD	D-transposition of the great arteries	22	1: US	28	29	0
1536	Yes	No	2: Normal	Non-Hispanic White	No	0:No	1	No	6:At least college degree		M	3: Low Birth Weight	0:No	No	<=1														0:No	CTD	Ventricular septal defect	0	1: US	32	37	0
1537	Yes	No	3: Overweight	Non-Hispanic White	No	0:No	1	No	5:Partial college		M	4: Normal Birth Weight	0:No	No	<=1														1:Yes	LVOT	Coarctation of the aorta	0	1: US	24	22	0
1538	No	No	3: Overweight	Hispanic	No	0:No	1	No	6:At least college degree		M	4: Normal Birth Weight	0:No	No	<=1														1:Yes	CTD	Ventricular septal defect	0	1: US	30	33	0
1539		No	2: Normal	Non-Hispanic White		0:No		No	5:Partial college		F	4: Normal Birth Weight	0:No		>1	0:No	0:No	0:No	0:No	0:No	0:No	0:No	0:No	0:No	0:No	0:No	0:No	0:No	0:No	CTD	Tetralogy of Fallot	17	1: US	32	35	0
1540		No	1: Underweight	Non-Hispanic White		0:No		No	6:At least college degree		M		0:No		>1	0:No	0:No	0:No	0:No	0:No	0:No	0:No	0:No	1:Yes	0:No	0:No	0:No	0:No	0:No	CTD	Ventricular septal defect	34	1: US	30	32	0
1541		No	2: Normal	Non-Hispanic White		0:No		No	6:At least college degree		F	4: Normal Birth Weight	0:No		>1	0:No	0:No	0:No	0:No	0:No	0:No	1:Yes	1:Yes	0:No	0:No	0:No	0:No	0:No	0:No	CTD	Tetralogy of Fallot	17	1: US	26	31	0
1542		Yes	2: Normal	Non-Hispanic White		0:No		No	6:At least college degree		M	4: Normal Birth Weight	0:No		>1	1:Yes	0:No	1:Yes	1:Yes	0:No	0:No	0:No	0:No	0:No	0:No	0:No	0:No	0:No	1:Yes	RVOT	Pulmonary valve atresia	12	1: US	27	29	0
1543		No	1: Underweight	Non-Hispanic White		0:No		No	5:Partial college		F	4: Normal Birth Weight	0:No		>1	0:No	0:No	0:No	0:No	0:No	0:No	0:No	0:No	0:No	0:No	0:No	0:No	0:No	0:No	CTD	D-transposition of the great arteries	22	1: US	35	36	0
1544		No	3: Overweight	Non-Hispanic White		0:No		No	5:Partial college		M	5: High Birth Weight	0:No		>1	0:No	0:No	0:No	0:No	0:No	0:No	0:No	0:No	0:No	0:No	0:No	0:No	0:No	0:No	LVOT	Coarctation of the aorta	15	1: US	23	26	0
1545		Yes	2: Normal	Non-Hispanic White		0:No		No	5:Partial college		M	3: Low Birth Weight	0:No		>1	0:No	0:No	1:Yes	0:No	0:No	0:No	1:Yes	0:No	1:Yes	0:No	0:No	0:No	0:No	0:No	LVOT	Hypoplastic left heart syndrome	8	1: US	21	23	0
1546		No	2: Normal	Non-Hispanic White		0:No		No	5:Partial college		F	4: Normal Birth Weight	0:No		>1	0:No	0:No	0:No	0:No	0:No	0:No	0:No	0:No	0:No	0:No	0:No	0:No	0:No	1:Yes	AVCD	Primum ASD	18	1: US	30	33	0
1547		Yes	2: Normal	Non-Hispanic White		0:No		No	6:At least college degree	Trisomy 21	F	4: Normal Birth Weight	0:No		>1	0:No	0:No	1:Yes	0:No	1:Yes	0:No	0:No	0:No	0:No	0:No	0:No	0:No	0:No	1:Yes	AVCD		12	1: US	26	30	1
1548	Yes	No	2: Normal	Non-Hispanic White	No	0:No	1	No	6:At least college degree		M	4: Normal Birth Weight	0:No	No	<=1														0:No	CTD	D-transposition of the great arteries	0	1: US	27	27	0
1549	No	No	2: Normal	Non-Hispanic White	Yes	0:No	>=2	No	3:Less than High School		M	4: Normal Birth Weight	0:No	No	<=1														0:No	CTD	Ventricular septal defect	0	1: US	26	32	0
1550	Yes	No	3: Overweight	Hispanic	No	0:No	>=2	No	3:Less than High School	Trisomy 21	F	4: Normal Birth Weight	0:No	No	<=1														1:Yes	AVCD		0	1: US	19	19	1
1551	No	No	2: Normal	Hispanic	No	0:No	1	No	5:Partial college		F	4: Normal Birth Weight	0:No	No	<=1														0:No	ASD	Secundum ASD	0	1: US	19	21	0
1552	Yes	No	3: Overweight	Hispanic	No	0:No	>=2	No	4:High school		F	4: Normal Birth Weight	0:No	No	<=1														0:No	Other	Ebstein/abnormal TV	0	1: US	24	20	0
1553		Yes	2: Normal	Non-Hispanic White		0:No		No	6:At least college degree		F	4: Normal Birth Weight	0:No		>1	0:No	0:No	0:No	1:Yes	0:No	0:No	0:No	0:No	0:No	0:No	0:No	0:No	0:No	0:No	CTD	Aortic arch anomaly	20	1: US	24	25	0
1554		No		Non-Hispanic White					6:At least college degree		F				>1	0:No	0:No	0:No	0:No	0:No	0:No	0:No	0:No	0:No	0:No	0:No	0:No	0:No	0:No	CTD	D-transposition of the great arteries	31	1: US	30	34	0
1555		No	2: Normal	Non-Hispanic White		0:No		No	4:High school		F	4: Normal Birth Weight	0:No		>1	0:No	0:No	0:No	0:No	0:No	0:No	0:No	0:No	0:No	0:No	0:No	0:No	0:No	1:Yes	Lat	Heterotaxy	12	1: US	27	30	0
1556		No	2: Normal	Hispanic		0:No		No	4:High school		F	3: Low Birth Weight	0:No		>1		0:No	0:No	0:No	0:No	0:No	0:No	0:No	0:No	0:No	0:No	0:No	0:No	1:Yes	CTD	Ventricular septal defect	5	1: US	31	33	0
1557		No	2: Normal	Non-Hispanic Other		0:No		No	6:At least college degree		F	4: Normal Birth Weight	0:No		>1	0:No	0:No	0:No	0:No	0:No	0:No	0:No	0:No	0:No	0:No	0:No	0:No	0:No	0:No	Lat	Heterotaxy	11	1: US	23	23	0
1558		No	4: Obese	Non-Hispanic White		0:No		No	5:Partial college		M	4: Normal Birth Weight	0:No		>1	0:No	0:No	0:No	0:No	0:No	0:No	0:No	0:No	0:No	0:No	0:No	0:No	0:No	0:No	CTD	Ventricular septal defect	11	1: US	33	27	0
1559	Yes	No	2: Normal	Hispanic	No	0:No	>=2	No	6:At least college degree		M	4: Normal Birth Weight	0:No	No	<=1														1:Yes	LVOT	Coarctation of the aorta	0	1: US	31	33	0
1560		No	2: Normal	Non-Hispanic White		0:No		No	6:At least college degree		F	4: Normal Birth Weight	0:No		>1	0:No	0:No	0:No	0:No	0:No	0:No	0:No	0:No	0:No	0:No	0:No	0:No	0:No	0:No	CTD	D-transposition of the great arteries	11	1: US	35	38	0
1561		No	2: Normal	Hispanic		0:No		No	4:High school		M	4: Normal Birth Weight	0:No		>1	1:Yes	0:No	0:No	0:No	0:No	0:No	1:Yes	0:No	0:No	0:No	0:No	0:No	0:No	0:No	CTD	Ventricular septal defect	9	1: US	24	25	0
1562		No	3: Overweight	Non-Hispanic White		0:No		No	6:At least college degree		M	5: High Birth Weight	0:No		>1	0:No	0:No	0:No	0:No	0:No	0:No	0:No	0:No	0:No	0:No	0:No	0:No	0:No	1:Yes	Lat	Heterotaxy	15	1: US	30	37	0
1563		No		Non-Hispanic White		0:No		No	4:High school		F	3: Low Birth Weight	0:No		>1	0:No	0:No	0:No	0:No	0:No	0:No	0:No	0:No	0:No	0:No	0:No	0:No	0:No	0:No	CTD	Ventricular septal defect	39	1: US	32	31	0
1564	Yes	No	3: Overweight	Non-Hispanic White	No	0:No	>=2	No	6:At least college degree	Trisomy 21	M	4: Normal Birth Weight	0:No	Yes	<=1														1:Yes	CTD		0	1: US	27	44	1
1565	No	No	2: Normal	Non-Hispanic White	No	0:No	1	No	4:High school		F	4: Normal Birth Weight	0:No	Yes	<=1														1:Yes	Other	Ventricular septal defect (muscular)	0	1: US	38	35	0
1566		Yes	2: Normal	Non-Hispanic White		0:No		No	5:Partial college		M	3: Low Birth Weight	0:No		>1	0:No	1:Yes	1:Yes	0:No	0:No	0:No	0:No	0:No	1:Yes	1:Yes	0:No	1:Yes	0:No	1:Yes	LVOT	Hypoplastic left heart syndrome	11	1: US	32	31	0
1567	Yes	No	3: Overweight	Hispanic	No	0:No	>=2	No	5:Partial college		F	4: Normal Birth Weight	0:No	No	<=1														1:Yes	CTD	D-transposition of the great arteries	0	1: US	35	38	0
1568		No	4: Obese	Non-Hispanic White							F	3: Low Birth Weight			>1			0:No	0:No	0:No	0:No	1:Yes				0:No	0:No		1:Yes	LVOT	Coarctation of the aorta	2	1: US			0
1569		No	2: Normal	Non-Hispanic Other		0:No		No	4:High school		M	4: Normal Birth Weight	0:No		>1	1:Yes	0:No	0:No	0:No	0:No	0:No	0:No	0:No	0:No	0:No	0:No	0:No	0:No	0:No	CTD	Tetralogy of Fallot	15	1: US	21	22	0
1570		No	4: Obese	Non-Hispanic White		0:No		No	5:Partial college		F	4: Normal Birth Weight	0:No		>1	1:Yes	0:No	0:No	0:No	0:No	0:No	0:No	0:No	0:No	0:No	0:No	0:No	0:No	0:No	Lat	Heterotaxy	17	1: US	33	34	0
1571		No	2: Normal	Non-Hispanic White		0:No		No	6:At least college degree		F	3: Low Birth Weight	0:No		>1	0:No	0:No	0:No	0:No	0:No	0:No	0:No	0:No	0:No	0:No	0:No	0:No	0:No	0:No	ASD	Secundum ASD	16	1: US	35	37	0
1572		No	2: Normal	Hispanic		0:No		No	3:Less than High School		M	4: Normal Birth Weight	1:Yes		>1	0:No	0:No	0:No	0:No	0:No	0:No	0:No	0:No	0:No	0:No	0:No	0:No	0:No	1:Yes	ASD	Secundum ASD	8	1: US	38	34	0
1573		No	3: Overweight	Non-Hispanic White		0:No		No	6:At least college degree		M	4: Normal Birth Weight	0:No		>1		0:No	0:No	0:No	0:No	0:No	0:No	0:No	0:No	0:No	0:No	0:No	0:No	0:No	CTD	Double outlet right ventricle	2	1: US	34	35	0
1574	No	No	3: Overweight	Non-Hispanic Other	No	0:No	>=2	No	5:Partial college		F	4: Normal Birth Weight	0:No	No	<=1														0:No	CTD	Tetralogy of Fallot	0	1: US	27	32	0
1575	Yes	No	2: Normal	Non-Hispanic White	No	0:No	>=2	No	6:At least college degree		M	4: Normal Birth Weight	0:No	No	<=1														0:No	Lat	Heterotaxy	0	1: US	32	32	0
1576		No	1: Underweight	Non-Hispanic White		0:No		No	6:At least college degree		F	4: Normal Birth Weight	0:No		>1	0:No	0:No	0:No	0:No	0:No	0:No	0:No	0:No	0:No	0:No	0:No	0:No	0:No	0:No	ASD	Secundum ASD	15	1: US	33	31	0
1577		Yes	3: Overweight	Non-Hispanic White		0:No		No	5:Partial college		F	4: Normal Birth Weight	0:No		>1	0:No	0:No	0:No	1:Yes	0:No	0:No	0:No	0:No	0:No	1:Yes	0:No	0:No	0:No	0:No	CTD	CTD - Other	12	1: US	35	39	0
1578	Yes	No	2: Normal	Non-Hispanic White	No	0:No	1	No	6:At least college degree		M	5: High Birth Weight	0:No	No	<=1														0:No	LVOT	Coarctation of the aorta	0	1: US	37	39	0
1579	No	No		Hispanic	No	0:No	>=2	No	3:Less than High School		M	4: Normal Birth Weight	0:No	Yes	<=1														1:Yes	Lat	Heterotaxy	0	1: US	41		0
1580	Yes	No	2: Normal	Hispanic	No	0:No	>=2	No	3:Less than High School		F	4: Normal Birth Weight	0:No	No	<=1														0:No	LVOT	Hypoplastic left heart syndrome	0	1: US	24	26	0
1581		Yes	2: Normal	Non-Hispanic White		0:No		No	6:At least college degree		M	4: Normal Birth Weight	0:No		>1	0:No	0:No	0:No	1:Yes	0:No	1:Yes	0:No	0:No	0:No	0:No	0:No	0:No	0:No	0:No	CTD	Truncus arteriosus	18	1: US	37	37	0
1582		No	2: Normal	Non-Hispanic White		0:No		No	6:At least college degree		M	4: Normal Birth Weight	0:No		>1	0:No	0:No	0:No	0:No	0:No	0:No	0:No	0:No	0:No	0:No	0:No	0:No	0:No	0:No	LVOT	Aortic stenosis	21	1: US	32	31	0
1583		No	2: Normal	Non-Hispanic White		0:No		No	5:Partial college		F	4: Normal Birth Weight	0:No		>1	0:No	0:No	0:No	0:No	0:No	0:No	1:Yes	0:No	0:No	0:No	0:No	0:No	0:No	0:No	RVOT	Pulmonary valve atresia	8	1: US	29	30	0
1584		No	3: Overweight	Non-Hispanic Black		0:No		No	4:High school		F	4: Normal Birth Weight	0:No		>1		0:No	0:No	0:No	0:No	0:No	0:No	0:No	0:No	0:No	0:No	0:No	0:No	1:Yes	Lat	Heterotaxy	2	3: Other	19		0
1585		No	2: Normal	Non-Hispanic White		0:No		No	6:At least college degree		M	5: High Birth Weight	0:No		>1	0:No	0:No	0:No	0:No	0:No	0:No	0:No	0:No	0:No	0:No	0:No	0:No	0:No	1:Yes	LVOT	Coarctation of the aorta	16	1: US	35	37	0
1586		No	2: Normal	Non-Hispanic White		0:No		No	6:At least college degree		M	4: Normal Birth Weight	0:No		>1		0:No	0:No	0:No	0:No	0:No	0:No	0:No	0:No	0:No	0:No	0:No	0:No	0:No	CTD	Tetralogy of Fallot	5	1: US	42	33	0
1587		No	2: Normal	Non-Hispanic White		0:No		No	6:At least college degree		F	5: High Birth Weight	0:No		>1	0:No	0:No	0:No	0:No	0:No	0:No	0:No	0:No	0:No	0:No	0:No	0:No	0:No	0:No	CTD	Tetralogy of Fallot	12	1: US	33	32	0
1588		No		Non-Hispanic White		0:No		No	6:At least college degree		M	5: High Birth Weight	0:No		>1		0:No	0:No	0:No	0:No	0:No	0:No	0:No	0:No	0:No	0:No	0:No	0:No	0:No	CTD	CTD - Other	2	3: Other	32	33	0
1589		Yes	1: Underweight	Non-Hispanic White		0:No		No	8:Educated in the UK		M	4: Normal Birth Weight	0:No		>1		1:Yes	0:No	0:No	0:No	0:No	0:No	1:Yes	1:Yes	1:Yes	0:No	1:Yes	0:No	0:No	CTD	Tetralogy of Fallot	4	2: UK	31	32	0
1590		No		Non-Hispanic Black		0:No		No			F	4: Normal Birth Weight	0:No		>1		0:No	0:No	0:No	0:No	0:No	0:No	0:No	0:No	0:No	0:No	0:No	0:No	0:No	RVOT	Pulmonary valve atresia	4	2: UK	46		0
1591	Yes	No	2: Normal	Non-Hispanic White	Yes	0:No	1	No		DGS/VCFS/22q11.2 deletion	F	4: Normal Birth Weight	0:No	No	<=1														0:No	CTD		0	3: Other	33	30	1
1592		No	2: Normal	Non-Hispanic Black		0:No		No			F	4: Normal Birth Weight	0:No		>1		0:No	0:No	0:No	0:No	0:No	0:No	0:No	0:No	0:No	0:No	0:No	0:No	0:No	LVOT	Hypoplastic left heart syndrome	2	2: UK	22	26	0
1593		Yes		Non-Hispanic White		0:No		No	8:Educated in the UK	DGS/VCFS/22q11.2 deletion	M	4: Normal Birth Weight	0:No		>1	0:No	0:No	0:No	1:Yes	0:No	0:No	0:No	1:Yes	1:Yes	0:No	0:No	0:No	0:No	0:No	CTD		15	2: UK	31		1
1594	Yes	No	2: Normal	Non-Hispanic White	Yes	0:No	1	No	8:Educated in the UK		M	3: Low Birth Weight	0:No	No															0:No	CTD	D-transposition of the great arteries	0	2: UK	17		0
1595	Yes	No		Non-Hispanic White	No	0:No	1	No			M	4: Normal Birth Weight	0:No	No	<=1														0:No	CTD	Tetralogy of Fallot	0	2: UK			0
1596		No		Non-Hispanic Black		0:No		No	8:Educated in the UK		M		0:No		>1	0:No	0:No	0:No	0:No	0:No	0:No	0:No	0:No	0:No	0:No	0:No	0:No	0:No	0:No	CTD	D-transposition of the great arteries	11	2: UK	39		0
1597		Yes	1: Underweight	Hispanic		0:No		No	5:Partial college		M	3: Low Birth Weight	0:No		>1	1:Yes	0:No	1:Yes	1:Yes	0:No	0:No	1:Yes	0:No	0:No	0:No	0:No	0:No	0:No	1:Yes	CTD	Ventricular septal defect	21	3: Other	21	31	0
1598		No		Non-Hispanic White				No			M	4: Normal Birth Weight	0:No		>1		0:No	0:No	0:No	0:No	0:No	0:No	0:No	0:No		0:No	0:No	0:No	0:No	Lat	Heterotaxy	2		28	34	0
1599		No	2: Normal	Non-Hispanic White		0:No		No	6:At least college degree		M	5: High Birth Weight	0:No		>1	0:No	0:No	0:No	0:No	0:No	0:No	0:No	0:No	0:No	0:No	0:No	0:No	0:No	0:No	ASD	Secundum ASD	12	1: US	31	34	0
1600		No	2: Normal	Non-Hispanic White		0:No		No	6:At least college degree		F	4: Normal Birth Weight	0:No		>1	0:No	0:No	0:No	0:No	0:No	0:No	0:No	0:No	0:No	0:No	0:No	0:No	0:No	1:Yes	ASD	Secundum ASD	6	1: US	36	35	0
1601		Yes	3: Overweight	Hispanic		0:No		No	6:At least college degree		M	4: Normal Birth Weight	0:No		>1	0:No	0:No	0:No	1:Yes	0:No	0:No	1:Yes	0:No	0:No	0:No	0:No	0:No	0:No	0:No	Lat	Heterotaxy	9	1: US	29	29	0
1602		No	2: Normal	Non-Hispanic White		0:No		No	6:At least college degree		M	4: Normal Birth Weight	0:No		>1		0:No	0:No	0:No	0:No	0:No	1:Yes	0:No	0:No	0:No	0:No	0:No	0:No	0:No	CTD	Double outlet right ventricle	2	1: US	38	41	0
1603		No	1: Underweight	Non-Hispanic Asian		0:No		No	6:At least college degree		F	3: Low Birth Weight	0:No		>1		0:No	0:No	0:No	0:No	0:No	0:No	0:No	0:No	0:No	0:No	0:No	0:No	1:Yes	CTD	Double outlet right ventricle	4	1: US	26	30	0
1604		Yes	2: Normal	Non-Hispanic White		0:No		No	6:At least college degree	Trisomy 21	F	4: Normal Birth Weight	0:No		>1	0:No	0:No	1:Yes	0:No	0:No	0:No	0:No	0:No	0:No	0:No	0:No	0:No	0:No	1:Yes	CTD		16	1: US	34	36	1
1605		Yes	3: Overweight	Non-Hispanic Black		0:No		No	4:High school		F	5: High Birth Weight	0:No		>1	0:No	0:No	0:No	1:Yes	0:No	0:No	0:No	0:No	0:No	0:No	0:No	0:No	0:No	0:No	LVOT	Hypoplastic left heart syndrome	11	1: US	20	23	0
1606	Yes	No	1: Underweight	Non-Hispanic Asian	No	0:No	1	No	8:Educated in the UK		F	4: Normal Birth Weight	0:No	No	<=1														0:No	CTD	Tetralogy of Fallot	0	2: UK	24	30	0
1607		No	2: Normal	Non-Hispanic White		0:No		No	8:Educated in the UK		F	4: Normal Birth Weight	0:No		>1		0:No	0:No	0:No	0:No	0:No	0:No	0:No	0:No	0:No	0:No	0:No	0:No	0:No	CTD	Tetralogy of Fallot	2	2: UK	22	23	0
1608		No	1: Underweight	Non-Hispanic White		0:No		No	8:Educated in the UK		M	4: Normal Birth Weight	0:No		>1	0:No	0:No	0:No	0:No	0:No	0:No	0:No	0:No	0:No	0:No	0:No	0:No	0:No	0:No	CTD	D-transposition of the great arteries	11	2: UK	29	35	0
1609		No	2: Normal	Non-Hispanic White		0:No		No	4:High school		F	4: Normal Birth Weight	0:No		>1	0:No	0:No	0:No	0:No	0:No	0:No	0:No	0:No	0:No	0:No	0:No	0:No	0:No	1:Yes	Lat	Heterotaxy	66	1: US	29	33	0
1610		No	2: Normal	Non-Hispanic Other		0:No		No	6:At least college degree		M	4: Normal Birth Weight	0:No		>1		0:No	0:No	0:No	0:No	0:No	0:No	0:No	0:No	0:No	0:No	0:No	0:No	0:No	CTD	Tetralogy of Fallot	4	1: US	41	37	0
1611		No	2: Normal	Non-Hispanic White		0:No		No	6:At least college degree		M	4: Normal Birth Weight	1:Yes		>1		0:No	0:No	0:No	0:No	0:No	0:No	0:No	0:No	0:No	0:No	0:No	0:No	0:No	Lat	Heterotaxy	3	1: US	27	30	0
1612		No		Non-Hispanic Other		0:No		No	3:Less than High School		F	3: Low Birth Weight	0:No		>1	0:No	0:No	0:No	0:No	0:No	0:No	0:No	0:No	0:No	0:No	0:No	0:No	0:No	1:Yes	ASD	Secundum ASD	51	1: US	31	34	0
1613		No	2: Normal	Non-Hispanic White		0:No		No	6:At least college degree		F	4: Normal Birth Weight	0:No		>1	0:No	0:No	0:No	0:No	0:No	0:No	0:No	0:No	0:No	0:No	0:No	0:No	0:No	0:No	CTD	CTD - Other	6	1: US	37	36	0
1614	No	No	4: Obese	Non-Hispanic White	No	0:No	1	No	6:At least college degree		M		0:No	No	<=1														1:Yes	CTD	Ventricular septal defect	0	1: US	29	27	0
1615	Yes	No	2: Normal	Non-Hispanic Black	No	0:No	1	No	5:Partial college		F	4: Normal Birth Weight	0:No	Yes	<=1														0:No	Other	Coronary artery anomaly	0	1: US	25	33	0
1616		Yes	1: Underweight	Non-Hispanic White		0:No		No		Trisomy 22	M	3: Low Birth Weight	0:No		>1		0:No	1:Yes	1:Yes	1:Yes	0:No	1:Yes	0:No	0:No	0:No	0:No	0:No	0:No	1:Yes	ASD		5	1: US	31		1
1617		No	3: Overweight	Non-Hispanic White		0:No		No	5:Partial college		M	4: Normal Birth Weight	0:No		>1	0:No	0:No	0:No	0:No	0:No	0:No	0:No	0:No	0:No	0:No	0:No	0:No	0:No	0:No	RVOT	Pulmonary valve stenosis	16	1: US	23	22	0
1618	Yes	No	2: Normal	Non-Hispanic Asian	No	0:No	>=2	No	4:High school		M	4: Normal Birth Weight	0:No	No	<=1														0:No	CTD	Interrupted aortic arch	0	1: US	32	45	0
1619	No	No	4: Obese	Non-Hispanic White	Yes	0:No	>=2	No	4:High school		F	4: Normal Birth Weight	0:No	No	<=1														0:No	CTD	CTD - Other	0	1: US	29	31	0
1620	Yes	No		Non-Hispanic White	No	0:No	>=2	No	8:Educated in the UK		M	4: Normal Birth Weight	0:No	No	<=1														0:No	CTD	D-transposition of the great arteries	0	2: UK	29	30	0
1621		No	3: Overweight	Non-Hispanic White		0:No		No	5:Partial college		M	4: Normal Birth Weight	0:No		>1	0:No	0:No	0:No	0:No	0:No	0:No	0:No	1:Yes	1:Yes	0:No	0:No	0:No	0:No	0:No	CTD	Ventricular septal defect	15	1: US	32	31	0
1622		Yes	3: Overweight	Hispanic		0:No		No	4:High school		M	5: High Birth Weight	0:No		>1	1:Yes	1:Yes	1:Yes	1:Yes	0:No	0:No	1:Yes	1:Yes	0:No	0:No	0:No	0:No		0:No	LVOT	Hypoplastic left heart syndrome	9	1: US	25	31	0
1623		No	2: Normal	Hispanic		0:No		No	5:Partial college		M	3: Low Birth Weight	0:No		>1	0:No	0:No	0:No	0:No	0:No	0:No	0:No	0:No	0:No	0:No	0:No	0:No	0:No	0:No	ASD	Sinus venosus ASD	9	1: US	23	24	0
1624		Yes	2: Normal	Hispanic		0:No		No	4:High school		M	4: Normal Birth Weight	0:No		>1		0:No	1:Yes	0:No	0:No	0:No	1:Yes	0:No	0:No	0:No	0:No	0:No	0:No	0:No	RVOT	Tricuspid valve atresia	3	1: US	26	23	0
1625		No	2: Normal	Non-Hispanic White		0:No		No	6:At least college degree		F	4: Normal Birth Weight	0:No		>1	0:No	0:No	0:No	0:No	0:No	0:No	0:No	0:No	1:Yes	0:No	1:Yes	0:No	0:No	0:No	AVCD	Primum ASD	19	1: US	32	34	0
1626		No	2: Normal	Non-Hispanic White		0:No		No	5:Partial college		F	4: Normal Birth Weight	0:No		>1	0:No	0:No	0:No	0:No	0:No	0:No	0:No	0:No	0:No	0:No	0:No	0:No	0:No	0:No	RVOT	Tricuspid valve atresia	22	1: US	32	32	0
1627		Yes	2: Normal	Non-Hispanic White		0:No		No	6:At least college degree		F	4: Normal Birth Weight	0:No		>1		0:No	1:Yes	0:No	0:No	0:No	0:No	0:No	0:No	0:No	0:No	0:No	0:No	0:No	RVOT	Pulmonary valve atresia	28	1: US	24	31	0
1628	Yes	No	2: Normal	Non-Hispanic White	No	0:No	1	No	5:Partial college		M	5: High Birth Weight	0:No	Yes	<=1														0:No	Other	Total anomalous pulmonary venous return	0	1: US	28	40	0
1629		Yes		Non-Hispanic Other					4:High school		F				>1	1:Yes	0:No	0:No	1:Yes	0:No	0:No	0:No	0:No	0:No	0:No	1:Yes	0:No	0:No	0:No	CTD	D-transposition of the great arteries	48	1: US	16	16	0
1630		Yes	3: Overweight	Hispanic		0:No		No	3:Less than High School	Goldenhar	M	4: Normal Birth Weight	1:Yes		>1		0:No	1:Yes	1:Yes		0:No	1:Yes	0:No	0:No	0:No	0:No	0:No	0:No	1:Yes	CTD		5	1: US	27	33	1
1631		No	3: Overweight	Hispanic		0:No		No	5:Partial college		M	4: Normal Birth Weight	0:No		>1		0:No	0:No	0:No	0:No	0:No	0:No	0:No	0:No	0:No	0:No	0:No	0:No	0:No	LVOT	LVOT - Other	2	1: US	27	28	0
1632		No		Non-Hispanic White		0:No		No	8:Educated in the UK		M		0:No		>1		0:No	0:No	0:No	0:No	0:No	0:No	0:No	0:No	0:No	0:No	0:No	0:No	0:No	LVOT	Aortic stenosis	5	2: UK	30	45	0
1633		No	4: Obese	Hispanic		0:No		No	6:At least college degree		F	4: Normal Birth Weight	0:No		>1	0:No	0:No	0:No	0:No	0:No	0:No	0:No	0:No	0:No	0:No	0:No	0:No	0:No	0:No	CTD	Ventricular septal defect	22	1: US	30		0
1634		No		Non-Hispanic Asian		0:No		No	8:Educated in the UK		M		0:No		>1		0:No	0:No	0:No	0:No	0:No	0:No	0:No	0:No	0:No	0:No	0:No	0:No	0:No	Lat	Heterotaxy	2	3: Other	38	40	0
1635	Yes	No	2: Normal	Non-Hispanic White	No	0:No	1	No	8:Educated in the UK		M	3: Low Birth Weight	0:No	Yes	<=1														0:No	CTD	Double outlet right ventricle	0	2: UK	40	40	0
1636	Yes	No		Non-Hispanic White	No	0:No	>=2	No	8:Educated in the UK	DGS/VCFS/22q11.2 deletion	F	4: Normal Birth Weight	0:No	No	<=1														1:Yes	CTD		0	2: UK	25	27	1
1637	Yes	No	2: Normal	Non-Hispanic White	No	0:No	>=2	No	8:Educated in the UK	Trisomy 21	M	4: Normal Birth Weight	0:No	No															1:Yes	LVOT		0	2: UK	40	44	1
1638		Yes	3: Overweight	Non-Hispanic White		0:No		No	6:At least college degree		M	4: Normal Birth Weight	0:No		>1		0:No	0:No	0:No	0:No	0:No	0:No	0:No	0:No	1:Yes	0:No	0:No	0:No	1:Yes	AVCD	Primum ASD	3	1: US	32	43	0
1639		No	2: Normal	Non-Hispanic White		0:No		No	6:At least college degree		M	4: Normal Birth Weight	0:No		>1	0:No	0:No	0:No	0:No	0:No	0:No	0:No	0:No	0:No	0:No	0:No	0:No	0:No	0:No	LVOT	Bicuspid aortic valve, non-stenotic	17	1: US	29	30	0
1640	Yes	No	2: Normal	Hispanic	No	0:No	>=2	No	6:At least college degree	Alagille	M	4: Normal Birth Weight	0:No	No	<=1														1:Yes	CTD		0	1: US	35	35	1
1641		Yes	2: Normal	Non-Hispanic White		0:No		No	5:Partial college	Williams	M	4: Normal Birth Weight	0:No		>1	0:No	0:No	1:Yes	0:No	1:Yes	0:No	1:Yes	0:No	0:No	0:No	0:No	0:No	0:No	1:Yes	LVOT		23	1: US	24	25	1
1642		No		Non-Hispanic Other					5:Partial college		F	4: Normal Birth Weight			>1	0:No	0:No	0:No	0:No	0:No	0:No	0:No	0:No	0:No	0:No	0:No	0:No	0:No	0:No	Other	Ebstein/abnormal TV	24	1: US	25	26	0
1643		No	1: Underweight	Non-Hispanic White		0:No		No	4:High school		M	4: Normal Birth Weight	0:No		>1	0:No	0:No	0:No	0:No	0:No	0:No	0:No	0:No	0:No	0:No	0:No	0:No	0:No	0:No	CTD	D-transposition of the great arteries	10	1: US	19	19	0
1644		Yes		Hispanic		0:No		No	5:Partial college		F	3: Low Birth Weight	0:No		>1		0:No	1:Yes	0:No	0:No	0:No	1:Yes	0:No	0:No	0:No	0:No	0:No	0:No	1:Yes	CTD	Double outlet right ventricle	1	1: US	30	29	0
1645		Yes		Non-Hispanic Other		0:No		No	5:Partial college		M	4: Normal Birth Weight	1:Yes		>1	0:No	0:No	0:No	1:Yes	0:No	0:No	1:Yes	0:No	0:No	1:Yes	0:No	0:No	0:No	1:Yes	Other	Coronary artery anomaly	11	1: US	28	40	0
1646		No	2: Normal	Non-Hispanic White		0:No		No	6:At least college degree		F	3: Low Birth Weight	0:No		>1		0:No	0:No	0:No	0:No	0:No	0:No	0:No	0:No	0:No	0:No	0:No	0:No	0:No	LVOT	Coarctation of the aorta	4	1: US	35		0
1647		No		Non-Hispanic White		0:No		No	4:High school		M	4: Normal Birth Weight	0:No		>1		0:No	0:No	0:No	0:No	0:No	0:No	0:No	0:No	0:No	0:No	0:No	0:No	1:Yes	RVOT	Pulmonary valve atresia	3	1: US	27	27	0
1648		No	2: Normal	Non-Hispanic White		0:No		No			M	4: Normal Birth Weight	0:No		>1		0:No	0:No	0:No	0:No	0:No	0:No	0:No	0:No	0:No	0:No	0:No	0:No	0:No	AVCD	Primum ASD	3	2: UK	26	28	0
1649	Yes	No	1: Underweight	Hispanic	No	0:No	>=2	No	4:High school	Trisomy 21	M	4: Normal Birth Weight	1:Yes	No	<=1														1:Yes	AVCD		0	1: US	38	40	1
1650		No	2: Normal	Hispanic		0:No		No	3:Less than High School		F	4: Normal Birth Weight	0:No		>1	1:Yes	0:No	0:No	0:No	0:No	0:No	0:No	0:No	0:No	0:No	0:No	0:No	0:No	0:No	CTD	Interrupted aortic arch	13	1: US	28	27	0
1651		Yes	2: Normal	Non-Hispanic White		0:No		No	4:High school		M	4: Normal Birth Weight	0:No		>1	0:No	0:No	0:No	1:Yes	0:No	0:No	1:Yes	0:No	1:Yes	0:No	0:No	0:No	0:No	1:Yes	Lat	Heterotaxy	16	1: US	20	21	0
1652	Yes	No	2: Normal	Non-Hispanic White	No	0:No	>=2	No	6:At least college degree		M	4: Normal Birth Weight	0:No	No	<=1														0:No	CTD	Ventricular septal defect	0	1: US	36	39	0
1653	Yes	No	3: Overweight	Non-Hispanic White	No	0:No	>=2	No	6:At least college degree		M	4: Normal Birth Weight	0:No	No	<=1														0:No	Other	Other	0	1: US	34	35	0
1654		No	2: Normal	Non-Hispanic Asian		0:No		No	6:At least college degree		F	3: Low Birth Weight	0:No		>1	0:No	0:No	0:No	0:No	0:No	0:No	0:No	0:No	1:Yes	0:No	0:No	0:No	0:No	0:No	RVOT	Pulmonary valve atresia	17	1: US	23	29	0
1655		No	2: Normal	Non-Hispanic White		0:No		No	6:At least college degree		F	4: Normal Birth Weight	0:No		>1	0:No	0:No	0:No	0:No	0:No	0:No	0:No	0:No	0:No	0:No	0:No	0:No	0:No	1:Yes	ASD	Secundum ASD	10	1: US	31	36	0
1656		No	2: Normal	Non-Hispanic White		0:No		No	6:At least college degree		M	4: Normal Birth Weight	0:No		>1	0:No	0:No	0:No	0:No	0:No	0:No	0:No	0:No	0:No	0:No	0:No	0:No	0:No	0:No	CTD	D-transposition of the great arteries	22	1: US	25	27	0
1657		No	2: Normal	Hispanic		0:No		No	3:Less than High School		F		0:No		>1	0:No	0:No	0:No	0:No	0:No	0:No	0:No	0:No	0:No	0:No	0:No	0:No	0:No	0:No	LVOT	Aortic stenosis	35	3: Other	25	55	0
1658		No	2: Normal	Non-Hispanic White		0:No		No	4:High school		F	3: Low Birth Weight	0:No		>1	0:No	0:No	0:No	0:No	0:No	0:No	0:No	0:No	0:No	0:No	0:No	0:No	0:No	0:No	ASD	Sinus venosus ASD	40	1: US	21	22	0
1659		No	2: Normal	Hispanic		0:No		No	4:High school		F	4: Normal Birth Weight	0:No		>1		0:No	0:No	0:No	0:No	0:No	0:No	0:No	0:No	0:No	0:No	0:No	0:No	0:No	ASD	Secundum ASD	5	1: US	31	30	0
1660		No	2: Normal	Non-Hispanic Asian		0:No		No	6:At least college degree		F	3: Low Birth Weight	0:No		>1	0:No	0:No	0:No	0:No	0:No	0:No	0:No	0:No	0:No	0:No	0:No	0:No	0:No	1:Yes	CTD	Tetralogy of Fallot	6	1: US	28		0
1661		No	2: Normal	Non-Hispanic White		0:No		No	5:Partial college		M	4: Normal Birth Weight	0:No		>1	1:Yes	0:No	0:No	0:No	0:No	0:No	0:No	0:No	0:No	0:No	0:No	0:No	0:No	0:No	LVOT	Bicuspid aortic valve, non-stenotic	8	1: US	25	29	0
1662		No	2: Normal	Non-Hispanic White		0:No		No	6:At least college degree		M	4: Normal Birth Weight	0:No		>1	0:No	0:No	0:No	0:No	0:No	0:No	0:No	0:No	0:No	0:No	0:No	0:No	0:No	1:Yes	RVOT	Pulmonary valve stenosis	14	1: US	29	29	0
1663	No	No	2: Normal	Non-Hispanic White	No	0:No	1	No	6:At least college degree		M	4: Normal Birth Weight	0:No	No	<=1														0:No	RVOT	Pulmonary valve stenosis	0	1: US	25	27	0
1664		No	2: Normal	Non-Hispanic White		0:No		No	6:At least college degree		F	4: Normal Birth Weight	0:No		>1	0:No	0:No	0:No	0:No	0:No	0:No	0:No	0:No	0:No	0:No	0:No	0:No	0:No	0:No	ASD	Secundum ASD	31	1: US	32	36	0
1665		No	1: Underweight	Non-Hispanic White		0:No		No	5:Partial college		F	4: Normal Birth Weight	0:No		>1	0:No	0:No	0:No	0:No	0:No	0:No	0:No	0:No	0:No	0:No	0:No	0:No	0:No	0:No	RVOT	Pulmonary valve stenosis	16	1: US	41	38	0
1666		No	2: Normal	Non-Hispanic White		0:No			4:High school		F	4: Normal Birth Weight			>1	0:No	0:No	0:No	0:No	0:No	0:No	0:No	0:No	0:No	0:No	0:No	0:No	0:No	0:No	Other	Other	41	1: US	23	25	0
1667		No	2: Normal	Non-Hispanic Black		0:No		No	4:High school		M	4: Normal Birth Weight	0:No		>1	0:No	0:No	0:No	0:No	0:No	0:No	0:No	0:No	0:No	0:No	0:No	0:No	0:No	0:No	LVOT	Hypoplastic left heart syndrome	22	1: US	24	23	0
1668		No	2: Normal	Non-Hispanic White		0:No		No	4:High school		F	4: Normal Birth Weight	0:No		>1	1:Yes	0:No	0:No	0:No	0:No	0:No	0:No	0:No	0:No	0:No	0:No	0:No	0:No	1:Yes	RVOT	Tricuspid valve atresia	59	1: US	22	24	0
1669	No	No	2: Normal	Non-Hispanic Other	No	0:No	>=2	No	6:At least college degree		F	3: Low Birth Weight	0:No	No	<=1														0:No	Lat	Heterotaxy	0	1: US	39	38	0
1670	Yes	No	4: Obese	Hispanic	No	0:No	>=2	No	3:Less than High School	Trisomy 21	F	4: Normal Birth Weight	0:No	No	<=1														1:Yes	Other		0	1: US	40	44	1
1671		Yes	3: Overweight	Hispanic		0:No		No	4:High school	Trisomy 21	M	4: Normal Birth Weight	0:No		>1	0:No	0:No	1:Yes	1:Yes	1:Yes	0:No	1:Yes	0:No	0:No	0:No	0:No	0:No	0:No	1:Yes	CTD		12	1: US	35	32	1
1672		No	3: Overweight	Hispanic		0:No		No	3:Less than High School		M	3: Low Birth Weight	0:No		>1	0:No	0:No	0:No	0:No	0:No	0:No	1:Yes	0:No	0:No	0:No	0:No	0:No	0:No	1:Yes	RVOT	Pulmonary valve atresia	13	1: US	29		0
1673		No	2: Normal	Non-Hispanic White		0:No		No	6:At least college degree		F	3: Low Birth Weight	0:No		>1	0:No	0:No	0:No	0:No	0:No	0:No	0:No	0:No	0:No	0:No	0:No	0:No	0:No	0:No	CTD	Double outlet right ventricle	53	1: US	25	28	0
1674		No		Non-Hispanic White		0:No		No	5:Partial college		M	5: High Birth Weight	0:No		>1	0:No	0:No	0:No	0:No	0:No	0:No	0:No	0:No	0:No	0:No	0:No	0:No	0:No	0:No	LVOT	Aortic stenosis	37	1: US	24	27	0
1675		No	2: Normal	Non-Hispanic White		0:No		No	4:High school		F		0:No		>1	0:No	0:No	0:No	0:No	0:No	0:No	0:No	0:No	0:No	0:No	0:No	0:No	0:No	0:No	Lat	Heterotaxy	51	1: US	36	37	0
1676	Yes	No	4: Obese	Non-Hispanic Other	No	0:No	>=2	No	5:Partial college		F	4: Normal Birth Weight	0:No	No	<=1														0:No	ASD	Sinus venosus ASD	0	1: US	27	38	0
1677		No	2: Normal	Non-Hispanic White		0:No		No	4:High school		F	5: High Birth Weight	0:No		>1	0:No	0:No	0:No	0:No	0:No	0:No	0:No	0:No	0:No	0:No	0:No	0:No	0:No	0:No	LVOT	Coarctation of the aorta	10	1: US	26	26	0
1678		No	2: Normal	Non-Hispanic Asian		0:No		No	6:At least college degree		F	4: Normal Birth Weight	0:No		>1	0:No	0:No	0:No	0:No	0:No	0:No	0:No	0:No	0:No	0:No	0:No	0:No	0:No	0:No	CTD	Ventricular septal defect	16	3: Other	32	30	0
1679		No		Non-Hispanic White		0:No		No	6:At least college degree		M	4: Normal Birth Weight	0:No		>1	1:Yes	0:No	0:No	0:No	0:No	0:No	0:No	0:No	0:No	0:No	0:No	0:No	0:No	0:No	LVOT	Hypoplastic left heart syndrome	10	1: US	42	39	0
1680		No	2: Normal	Hispanic		0:No		No	3:Less than High School		M	4: Normal Birth Weight	0:No		>1	0:No	0:No	0:No	0:No	0:No	0:No	0:No	0:No	1:Yes	0:No	1:Yes	0:No	0:No	0:No	LVOT	Coarctation of the aorta	19	1: US	31		0
1681		Yes	2: Normal	Hispanic		0:No		No	6:At least college degree	Trisomy 21	M		0:No		>1	1:Yes	0:No	1:Yes	1:Yes	0:No	0:No	1:Yes	0:No	0:No	0:No	0:No	0:No	0:No	1:Yes	CTD		8	1: US	39	42	1
1682		No	2: Normal	Non-Hispanic White		0:No		No	6:At least college degree		F	4: Normal Birth Weight	0:No		>1	0:No	0:No	0:No	0:No	0:No	0:No	1:Yes	0:No	0:No	0:No	0:No	0:No	0:No	0:No	RVOT	Pulmonary valve atresia	10	1: US	31	29	0
1683		Yes	4: Obese	Hispanic		0:No		No	5:Partial college	Trisomy 21	M	4: Normal Birth Weight	1:Yes		>1		0:No	1:Yes	1:Yes	0:No	0:No	1:Yes	0:No	0:No	0:No	0:No	0:No	0:No	1:Yes	ASD		4	1: US	41	48	1
1684		No	3: Overweight	Hispanic		0:No		No	3:Less than High School		M	5: High Birth Weight	0:No		>1	0:No	0:No	0:No	0:No	0:No	0:No	0:No	0:No	0:No	0:No	0:No	0:No	0:No	0:No	CTD	D-transposition of the great arteries	16	1: US	28	39	0
1685		No	2: Normal	Non-Hispanic Asian		0:No		No	6:At least college degree		F	4: Normal Birth Weight	0:No		>1		0:No	0:No	0:No	0:No	0:No	0:No	0:No	0:No	0:No	0:No	0:No	0:No	0:No	CTD	CTD - Other	4	1: US	28	29	0
1686		No	3: Overweight	Non-Hispanic Other		0:No		No	6:At least college degree		F	3: Low Birth Weight	0:No		>1		0:No	0:No	0:No	0:No	0:No	0:No	0:No	0:No	0:No	0:No	0:No	0:No	0:No	ASD	Secundum ASD	4	1: US	46		0
1687		No		Non-Hispanic White		0:No		No	4:High school		F		0:No		>1	0:No	0:No	0:No	0:No	0:No	0:No	1:Yes	0:No	0:No	0:No	0:No	0:No	0:No	0:No	CTD	Tetralogy of Fallot	27	1: US	29	30	0
1688		Yes	3: Overweight	Non-Hispanic White		0:No		No	5:Partial college		F	3: Low Birth Weight	0:No		>1		0:No	1:Yes	0:No	0:No	0:No	0:No	0:No	0:No	0:No	0:No	0:No	0:No	1:Yes	CTD	Truncus arteriosus	2	1: US	24	25	0
1689	Yes	No	2: Normal	Non-Hispanic White	No	0:No	1	No	6:At least college degree		M	4: Normal Birth Weight	0:No	No	<=1														0:No	Other	Total anomalous pulmonary venous return	0	1: US	31	32	0
1690		No	3: Overweight	Hispanic		0:No		No	4:High school		F	3: Low Birth Weight	0:No		>1		0:No	0:No	0:No	0:No	0:No	0:No	0:No	0:No	0:No	0:No	0:No	0:No	1:Yes	Lat	Heterotaxy	3	1: US	23	26	0
1691		No	2: Normal	Non-Hispanic White		0:No		No	5:Partial college		F	4: Normal Birth Weight	0:No		>1	0:No	0:No	0:No	0:No	0:No	0:No	0:No	0:No	0:No	0:No	0:No	0:No	0:No	1:Yes	Lat	Heterotaxy	29	1: US	20	24	0
1692		No	2: Normal	Non-Hispanic White		0:No		No	8:Educated in the UK		M	3: Low Birth Weight	0:No		>1	0:No	0:No	0:No	0:No	0:No	0:No	0:No	0:No	0:No	0:No	0:No	0:No	0:No	0:No	CTD	D-transposition of the great arteries	17	2: UK	36	41	0
1693		No	2: Normal	Non-Hispanic White		0:No		No	4:High school		M	4: Normal Birth Weight	0:No		>1	0:No	0:No	0:No	0:No	0:No	0:No	0:No	0:No	0:No	0:No	0:No	0:No	0:No	0:No	ASD	Sinus venosus ASD	12		36	48	0
1694		No	1: Underweight	Hispanic		0:No		No	5:Partial college		F	4: Normal Birth Weight	0:No		>1		0:No	0:No	0:No	0:No	0:No	0:No	0:No	0:No	0:No	0:No	0:No	0:No	0:No	LVOT	LVOT - Other	2	1: US	26	27	0
1695	Yes	No	3: Overweight	Non-Hispanic White	Yes	0:No	>=2	No	5:Partial college		F	4: Normal Birth Weight	0:No	No	<=1														0:No	LVOT	LVOT - Other	0	1: US	27	27	0
1696	Yes	No	2: Normal	Hispanic	No	0:No	1	No	5:Partial college		F	4: Normal Birth Weight	0:No	No	<=1														1:Yes	RVOT	Tricuspid valve atresia	0	1: US	35	32	0
1697		No	2: Normal	Non-Hispanic White		0:No		No	8:Educated in the UK		M	4: Normal Birth Weight	0:No		>1		0:No	0:No	0:No	0:No	0:No	0:No	0:No	0:No	0:No	0:No	0:No	0:No	0:No	CTD	Ventricular septal defect	1	2: UK	27	23	0
1698	Yes	No	3: Overweight	Hispanic	No	0:No	>=2	No	6:At least college degree	Trisomy 21	M	4: Normal Birth Weight	0:No	No	<=1														1:Yes	Other		0	1: US	33	34	1
1699		No	2: Normal	Non-Hispanic White		0:No		No	5:Partial college		F	4: Normal Birth Weight	0:No		>1		0:No	0:No	0:No	0:No	0:No	0:No	0:No	0:No	0:No	0:No	0:No	0:No	1:Yes	ASD	Sinus venosus ASD	3	1: US	36	34	0
1700		No	2: Normal	Non-Hispanic Asian		0:No		No			F	4: Normal Birth Weight	0:No		>1		0:No	0:No	0:No	0:No	0:No	0:No	0:No	0:No	0:No	0:No	0:No	0:No	0:No	CTD	D-transposition of the great arteries	5	2: UK		40	0
1701		No	2: Normal	Non-Hispanic White		0:No		No	8:Educated in the UK		F	4: Normal Birth Weight	0:No		>1	0:No	0:No	0:No	0:No	0:No	0:No	0:No	0:No	0:No	0:No	0:No	0:No	0:No	0:No	AVCD	Complete AVCD	15	2: UK	21	23	0
1702		No	2: Normal	Non-Hispanic Asian		0:No		No	6:At least college degree		M	4: Normal Birth Weight	0:No		>1	0:No	0:No	0:No	0:No	0:No	0:No	0:No	0:No	0:No	0:No	0:No	0:No	0:No	0:No	CTD	Ventricular septal defect	12	1: US	18	31	0
1703		No	2: Normal	Non-Hispanic Other		0:No		No	6:At least college degree		F	3: Low Birth Weight	0:No		>1		0:No	0:No	0:No	0:No	0:No	0:No	0:No	0:No	0:No	0:No	0:No	0:No	0:No	CTD	Double outlet right ventricle	3	1: US	32	45	0
1704		No		Hispanic		0:No		No	3:Less than High School		M	4: Normal Birth Weight	0:No		>1	0:No	0:No	0:No	0:No	0:No	0:No	0:No	0:No	0:No	0:No	0:No	0:No	0:No	0:No	LVOT	Aortic stenosis	16	1: US	17		0
1705		No	3: Overweight	Non-Hispanic White		0:No		No	6:At least college degree		M	5: High Birth Weight	0:No		>1	0:No	0:No	0:No	0:No	0:No	0:No	0:No	0:No	0:No	0:No	1:Yes	0:No	0:No	0:No	LVOT	Aortic stenosis	23	1: US	38	34	0
1706		No		Hispanic							M	4: Normal Birth Weight	0:No		>1		0:No	0:No	0:No	0:No	0:No	0:No	0:No	0:No	0:No	0:No	0:No	0:No	0:No	LVOT	Hypoplastic left heart syndrome	6	1: US	34	26	0
1707	Yes	No	2: Normal	Non-Hispanic White	No	0:No	1	No	6:At least college degree		M	5: High Birth Weight	0:No	No	<=1														0:No	RVOT	Pulmonary valve stenosis	0	1: US	29	30	0
1708		Yes	2: Normal	Non-Hispanic White		0:No		No	5:Partial college		M	4: Normal Birth Weight	0:No		>1	0:No	0:No	0:No	1:Yes	0:No	0:No	0:No	0:No	0:No	0:No	0:No	0:No	0:No	0:No	LVOT	Coarctation of the aorta	24	1: US	27	36	0
1709	Yes	No	2: Normal	Non-Hispanic White	No	0:No	>=2	No	6:At least college degree		F	4: Normal Birth Weight	0:No	No	<=1														0:No	CTD	Ventricular septal defect	0	1: US	36	39	0
1710		No	2: Normal	Non-Hispanic White		0:No		No	5:Partial college		F	3: Low Birth Weight	0:No		>1	0:No	0:No	0:No	0:No	0:No	0:No	0:No	0:No	0:No	0:No	0:No	0:No	0:No	0:No	LVOT	Bicuspid aortic valve, non-stenotic	16	1: US	38	39	0
1711	Yes	No	2: Normal	Non-Hispanic White	No	0:No	>=2	No	5:Partial college		M	4: Normal Birth Weight	0:No	No	<=1														0:No	CTD	D-transposition of the great arteries	0	1: US	38	38	0
1712		No	2: Normal	Non-Hispanic White		0:No		No	6:At least college degree		F	4: Normal Birth Weight	0:No		>1		0:No	0:No	0:No	0:No	0:No	0:No	0:No	0:No	0:No	0:No	0:No	0:No	0:No	AVCD	Primum ASD	1	1: US	38	40	0
1713		No	3: Overweight	Non-Hispanic Black		0:No		No	4:High school		M	4: Normal Birth Weight	0:No		>1		0:No	0:No	0:No	0:No	0:No	0:No	0:No	0:No	0:No	0:No	0:No	0:No	1:Yes	LVOT	Hypoplastic left heart syndrome	2	1: US	37	40	0
1714	No	No	2: Normal	Non-Hispanic Asian	No	0:No	1	No	4:High school		M		0:No	No	<=1														0:No	Other	Other	0	1: US	23	27	0
1715		No		Non-Hispanic White		0:No		No			M		0:No		>1	0:No	0:No	0:No	0:No	0:No	0:No	0:No	0:No	0:No	0:No	0:No	0:No	0:No	0:No	CTD	Tetralogy of Fallot	8	2: UK			0
1716		No	3: Overweight	Non-Hispanic White		0:No		No	4:High school		M	4: Normal Birth Weight	1:Yes		>1		0:No	0:No	0:No	0:No	0:No	0:No	0:No	0:No	0:No	0:No	0:No	0:No	0:No	LVOT	Hypoplastic left heart syndrome	3	1: US	30	31	0
1717		No		Non-Hispanic White		0:No		No	4:High school		F		0:No		>1	0:No	0:No	0:No	0:No	0:No	0:No	0:No	0:No	0:No	0:No	0:No	0:No	0:No	0:No	Lat	Heterotaxy	35	1: US	22	24	0
1718		No	2: Normal	Non-Hispanic White		0:No		No	6:At least college degree		F				>1	0:No	0:No	0:No	0:No	0:No	0:No	0:No	0:No	0:No	0:No	0:No	0:No	0:No	0:No	CTD	Tetralogy of Fallot	29	1: US	30	32	0
1719		No	4: Obese	Hispanic		0:No		No	3:Less than High School		M	4: Normal Birth Weight	0:No		>1		0:No	0:No	0:No	0:No	0:No	0:No	0:No	0:No	0:No	0:No	0:No	0:No	0:No	Lat	Heterotaxy	5	1: US	21	27	0
1720		Yes	2: Normal	Non-Hispanic White		0:No		No	6:At least college degree		M	4: Normal Birth Weight	0:No		>1	0:No	0:No	1:Yes	1:Yes	0:No	0:No	1:Yes	0:No	0:No	0:No	0:No	0:No	0:No	0:No	CTD	Tetralogy of Fallot	9	1: US	26	32	0
1721		No	1: Underweight	Non-Hispanic Asian		0:No		No			M		0:No		>1	0:No	0:No	0:No	0:No	0:No	0:No	0:No	0:No	0:No	0:No	0:No	0:No	0:No	0:No	CTD	Tetralogy of Fallot	8	2: UK			0
1722	Yes	No	2: Normal	Non-Hispanic White	No	0:No	>=2	No	8:Educated in the UK		M	4: Normal Birth Weight	0:No	No	<=1														0:No	CTD	D-transposition of the great arteries	0	2: UK	26	31	0
1723		No	4: Obese	Non-Hispanic White		0:No		No	8:Educated in the UK		M	3: Low Birth Weight	0:No		>1	0:No	1:Yes	0:No	0:No	0:No	0:No	0:No	1:Yes	0:No	0:No	0:No	0:No	0:No	0:No	CTD	Ventricular septal defect	7	2: UK	39	42	0
1724		Yes	4: Obese	Non-Hispanic Black		0:No		No		CHARGE	F	4: Normal Birth Weight	0:No		>1		0:No	1:Yes	1:Yes	0:No	0:No	1:Yes	0:No	0:No	0:No	0:No	0:No	0:No	1:Yes	CTD		5	2: UK	36		1
1725	Yes	No	2: Normal	Non-Hispanic White	No	0:No	1	No			M	4: Normal Birth Weight	0:No	No	<=1														1:Yes	CTD	Ventricular septal defect	0	2: UK	25		0
1726		No		Non-Hispanic White		0:No		No	4:High school		M	5: High Birth Weight	0:No		>1	0:No	0:No	0:No	0:No	0:No	0:No	0:No	0:No	1:Yes	0:No	0:No	0:No	0:No	0:No	LVOT	Aortic stenosis	22	1: US	32	31	0
1727		No	2: Normal	Non-Hispanic White		0:No		No	6:At least college degree		M	4: Normal Birth Weight	0:No		>1	0:No	0:No	0:No	0:No	0:No	0:No	0:No	0:No	0:No	0:No	0:No	0:No	0:No	0:No	Other	Ebstein/abnormal TV	13	1: US	31	30	0
1728		No	3: Overweight	Non-Hispanic Black		0:No		No	4:High school		M	4: Normal Birth Weight	0:No		>1		0:No	0:No	0:No	0:No	0:No	0:No	0:No	0:No	0:No	0:No	0:No	0:No	0:No	AVCD	AVCD - Other	3	1: US	15		0
1729		No	3: Overweight	Non-Hispanic White		0:No		No	5:Partial college		F	4: Normal Birth Weight	0:No		>1	0:No	0:No	0:No	0:No	0:No	0:No	0:No	0:No	0:No	0:No	0:No	0:No	0:No	1:Yes	ASD	NOS - not otherwise specified	19	1: US	25	24	0
1730		Yes	2: Normal	Non-Hispanic White		0:No		No	6:At least college degree		F	4: Normal Birth Weight	0:No		>1	0:No	0:No	0:No	1:Yes	0:No	0:No	0:No	0:No	0:No	0:No	0:No	0:No	0:No	1:Yes	LVOT	Coarctation of the aorta	17	1: US	32	31	0
1731		Yes	3: Overweight	Non-Hispanic White		0:No		No	6:At least college degree		M	4: Normal Birth Weight	0:No		>1	0:No	0:No	1:Yes	0:No	0:No	0:No	1:Yes	0:No	0:No	1:Yes	0:No	0:No	0:No	0:No	LVOT	Aortic stenosis	7	1: US	30	30	0
1732	No	No	3: Overweight	Hispanic	No	0:No	>=2	No	3:Less than High School		F	5: High Birth Weight	0:No	Yes	<=1														0:No	Other	Ventricular septal defect (muscular)	0	1: US	37	35	0
1733	No	No	1: Underweight	Hispanic	No	0:No	1	No	3:Less than High School		F	4: Normal Birth Weight	0:No	Yes	<=1														0:No	Other	Ventricular septal defect (muscular)	0	1: US	18	24	0
1734		No	2: Normal	Non-Hispanic White		0:No		No	6:At least college degree		M	4: Normal Birth Weight	0:No		>1	0:No	0:No	0:No	0:No	0:No	0:No	0:No	0:No	0:No	0:No	0:No	0:No	0:No	1:Yes	Other	Coronary artery anomaly	9	1: US	41	39	0
1735		Yes	2: Normal	Non-Hispanic White		0:No		No	6:At least college degree	Peters Plus Syndrome	M	3: Low Birth Weight	0:No		>1		0:No	1:Yes	0:No	0:No	0:No	0:No	0:No	0:No	0:No	0:No	0:No	0:No	1:Yes	LVOT		5	1: US	25	29	1
1736	Yes	No	2: Normal	Hispanic	No	0:No	1	No	3:Less than High School	DGS/VCFS/22q11.2 deletion	M	4: Normal Birth Weight	0:No	No	<=1														1:Yes	CTD		0	1: US	16	15	1
1737		No	2: Normal	Hispanic		0:No		No	6:At least college degree		F	4: Normal Birth Weight	0:No		>1	1:Yes	0:No	0:No	0:No	0:No	0:No	0:No	0:No	0:No	0:No	0:No	0:No	0:No	0:No	LVOT	LVOT - Other	18	3: Other	24		0
1738	No	No	2: Normal	Hispanic	Yes	0:No	1	No	5:Partial college		F	4: Normal Birth Weight	0:No	No	<=1														0:No	CTD	Tetralogy of Fallot	0	1: US	22	26	0
1739		No		Non-Hispanic White		0:No		No	4:High school		F		0:No		>1	0:No	0:No	0:No	0:No	0:No	0:No	0:No	0:No	0:No	0:No	1:Yes	0:No	0:No	0:No	CTD	Tetralogy of Fallot	53	1: US	30	31	0
1740		No	3: Overweight	Hispanic		0:No		No	3:Less than High School		F	4: Normal Birth Weight	0:No		>1		0:No	0:No	0:No	0:No	0:No	0:No	0:No	0:No	0:No	0:No	0:No	0:No	0:No	CTD	CTD - Other	2	1: US	30		0
1741	No	No	2: Normal	Non-Hispanic White	No	0:No	>=2	No	5:Partial college		F	5: High Birth Weight	0:No	Yes	<=1														0:No	LVOT	Coarctation of the aorta	0	1: US	28	33	0
1742		No	2: Normal	Hispanic		0:No		No	3:Less than High School		M	4: Normal Birth Weight	0:No		>1		0:No	0:No	0:No	0:No	0:No	0:No	0:No	0:No	0:No	0:No	0:No	0:No	0:No	CTD	Ventricular septal defect	1	1: US	36	37	0
1743		No	3: Overweight	Hispanic		0:No		No	3:Less than High School		M	3: Low Birth Weight	0:No		>1		0:No	0:No	0:No	0:No	0:No	1:Yes	0:No	0:No	0:No	0:No	0:No	0:No	0:No	LVOT	Aortic stenosis	3	1: US	40	28	0
1744		No	2: Normal	Hispanic		0:No		No	3:Less than High School		F	4: Normal Birth Weight	1:Yes		>1	0:No	0:No	0:No	0:No	0:No	0:No	0:No	0:No	0:No	0:No	0:No	0:No	0:No	0:No	ASD	Secundum ASD	6	1: US	36	39	0
1745	Yes	No	4: Obese	Non-Hispanic Other	No	0:No	1	No	6:At least college degree		F	3: Low Birth Weight	1:Yes	No	<=1														0:No	CTD	Ventricular septal defect	0	1: US	33	40	0
1746		No	4: Obese	Hispanic		0:No		Yes	4:High school		M	4: Normal Birth Weight	0:No		>1		0:No	0:No	0:No	0:No	0:No	0:No	0:No	0:No	0:No	0:No	0:No	0:No	0:No	CTD	Tetralogy of Fallot	2	3: Other	21	34	0
1747	Yes	No	2: Normal	Non-Hispanic White	No	0:No	1	No	6:At least college degree		F	4: Normal Birth Weight	0:No	No	<=1														0:No	LVOT	Coarctation of the aorta	0	1: US	36	29	0
1748		No	3: Overweight	Non-Hispanic White		0:No		No	6:At least college degree		M	3: Low Birth Weight	1:Yes		>1	0:No	0:No	0:No	0:No	0:No	0:No	0:No	0:No	0:No	0:No	0:No	0:No	0:No	1:Yes	CTD	Truncus arteriosus	15	1: US	39	39	0
1749	No	No	3: Overweight	Non-Hispanic White	No	0:No	>=2	No	4:High school		M	4: Normal Birth Weight	0:No	No	<=1														1:Yes	Lat	Heterotaxy	0	1: US	24	31	0
1750	Yes	No	2: Normal	Hispanic	No	0:No	1	No	5:Partial college		M	4: Normal Birth Weight	0:No	No	<=1														0:No	Other	Total anomalous pulmonary venous return	0	1: US	21	21	0
1751		No	2: Normal	Non-Hispanic Black		0:No		No	5:Partial college		M	4: Normal Birth Weight	0:No		>1		0:No	0:No	0:No	0:No	0:No	0:No	0:No	0:No	0:No	0:No	0:No	0:No	0:No	LVOT	Coarctation of the aorta	3	1: US	16	18	0
1752		Yes	4: Obese	Non-Hispanic White		0:No		No	6:At least college degree		M	4: Normal Birth Weight	0:No		>1		0:No	1:Yes	0:No	0:No	0:No	0:No	0:No	0:No	0:No	0:No	0:No	0:No	0:No	CTD	CTD - Other	1	1: US	31	30	0
1753	No	No	2: Normal	Non-Hispanic White	No	0:No	>=2	No	6:At least college degree		M	4: Normal Birth Weight	0:No	Yes	<=1														0:No	CTD	D-transposition of the great arteries	0	1: US	30	31	0
1754		No	2: Normal	Non-Hispanic Other		0:No		No	4:High school		F	3: Low Birth Weight	0:No		>1		0:No	0:No	0:No	0:No	0:No	0:No	0:No	0:No	0:No	0:No	0:No	0:No	1:Yes	CTD	Ventricular septal defect	1	1: US	18	21	0
1755		No	2: Normal	Non-Hispanic Asian		0:No		No	5:Partial college		M	3: Low Birth Weight	0:No		>1	0:No	0:No	0:No	0:No	0:No	0:No	0:No	0:No	0:No	0:No	0:No	0:No	0:No	0:No	Other	Ventricular septal defect (muscular)	17	1: US	28	34	0
1756		No	2: Normal	Non-Hispanic White		0:No		No	6:At least college degree		F	4: Normal Birth Weight	0:No		>1		0:No	0:No	0:No	0:No	0:No	0:No	0:No	0:No	0:No	0:No	0:No	0:No	0:No	CTD	D-transposition of the great arteries	6	1: US	36	41	0
1757		No		Non-Hispanic Asian					6:At least college degree		M				>1	0:No	0:No	0:No	0:No	0:No	0:No	0:No	0:No	0:No	0:No	0:No	0:No	0:No	0:No	CTD	Truncus arteriosus	19	1: US	28	27	0
1758	Yes	No	4: Obese	Non-Hispanic White	No	0:No	>=2	No	5:Partial college		F	4: Normal Birth Weight	1:Yes	No	<=1														0:No	CTD	D-transposition of the great arteries	0	1: US	34	37	0
1759	Yes	No	3: Overweight	Non-Hispanic White	No	0:No	>=2	No	5:Partial college		M	3: Low Birth Weight	0:No	No	<=1														0:No	LVOT	Coarctation of the aorta	0	1: US	39	44	0
1760		Yes	2: Normal	Non-Hispanic White		0:No		No	6:At least college degree		M	3: Low Birth Weight	0:No		>1		0:No	1:Yes	0:No	0:No	0:No	0:No	0:No	0:No	0:No	0:No	0:No	0:No	1:Yes	CTD	Tetralogy of Fallot	3	1: US	27	28	0
1761	No	No	3: Overweight	Non-Hispanic White	No	0:No	>=2	No	5:Partial college		M	4: Normal Birth Weight	1:Yes	No	<=1														0:No	LVOT	Aortic stenosis	0	1: US	34	40	0
1762	Yes	No	3: Overweight	Hispanic	No	0:No	>=2	No	3:Less than High School		F	4: Normal Birth Weight	0:No	No	<=1														0:No	CTD	D-transposition of the great arteries	0	1: US	31	23	0
1763		Yes	1: Underweight	Hispanic		0:No		No	5:Partial college		M	4: Normal Birth Weight	0:No		>1		0:No	1:Yes	0:No	0:No	0:No	0:No	0:No	0:No	0:No	0:No	0:No	0:No	1:Yes	RVOT	Pulmonary valve atresia	2	1: US	19	19	0
1764		Yes	2: Normal	Non-Hispanic White		0:No		No	3:Less than High School	DGS/VCFS/22q11.2 deletion	F	4: Normal Birth Weight	0:No		>1		0:No	1:Yes	0:No	0:No	0:No	1:Yes	0:No	0:No	0:No	0:No	0:No	0:No	1:Yes	CTD		3	1: US	25	28	1
1765		Yes	4: Obese	Hispanic		0:No		No	3:Less than High School		F	4: Normal Birth Weight	0:No		>1	1:Yes	0:No	1:Yes	1:Yes	0:No	1:Yes	1:Yes	0:No	0:No	0:No	0:No	0:No	0:No	1:Yes	LVOT	LVOT - Other	10	1: US	23	28	0
1766		No	3: Overweight	Hispanic		0:No		No	4:High school		F	4: Normal Birth Weight	0:No		>1		0:No	0:No	0:No	0:No	0:No	0:No	0:No	0:No	0:No	0:No	0:No	0:No	0:No	ASD	Secundum ASD	4	1: US	18	26	0
1767		No	2: Normal	Non-Hispanic White		0:No		No	5:Partial college	DGS/VCFS/22q11.2 deletion	F	4: Normal Birth Weight	0:No		>1		0:No	0:No	0:No	0:No	0:No	0:No	0:No	0:No	0:No	0:No	0:No	0:No	1:Yes	CTD		3	1: US	35	35	1
1768		No	2: Normal	Non-Hispanic White		0:No		No	5:Partial college	DGS/VCFS/22q11.2 deletion	M	4: Normal Birth Weight	0:No		>1		0:No	0:No	0:No	0:No	0:No	0:No	0:No	0:No	0:No	0:No	0:No	0:No	1:Yes	CTD		1	1: US	31	34	1
1769	Yes	No	2: Normal	Hispanic	No	0:No	>=2	No	3:Less than High School		M	4: Normal Birth Weight	0:No	No	<=1														0:No	LVOT	Coarctation of the aorta	0	1: US	24	22	0
1770		No	2: Normal	Non-Hispanic White		0:No		No	8:Educated in the UK		M	5: High Birth Weight	0:No		>1		0:No	0:No	0:No	0:No	0:No	0:No	0:No	1:Yes	0:No	0:No	0:No	0:No	0:No	CTD	Double outlet right ventricle	5	2: UK	33	34	0
1771		No	3: Overweight	Non-Hispanic White		0:No		No	8:Educated in the UK		F	4: Normal Birth Weight	0:No		>1	0:No	0:No	0:No	0:No	0:No	0:No	0:No	0:No	0:No	0:No	0:No	0:No	0:No	0:No	CTD	Tetralogy of Fallot	19	2: UK	27	33	0
1772	Yes	No	2: Normal	Non-Hispanic White	No	0:No	>=2	No	6:At least college degree		M	4: Normal Birth Weight	0:No	No	<=1														0:No	CTD	Tetralogy of Fallot	0	1: US	37	39	0
1773	Yes	No	2: Normal	Non-Hispanic White	No	0:No	>=2	No	6:At least college degree	Trisomy 21	M	4: Normal Birth Weight	0:No	No	<=1														1:Yes	CTD		0	1: US	33	36	1
1774	No	No		Non-Hispanic White	No	0:No	>=2	No	6:At least college degree	DGS/VCFS/22q11.2 deletion	M	4: Normal Birth Weight	0:No	Yes	<=1														1:Yes	CTD		0	1: US	31	30	1
1775		No	4: Obese	Non-Hispanic White		0:No		No	6:At least college degree		F	4: Normal Birth Weight	0:No		>1		0:No	0:No	0:No	0:No	0:No	0:No	0:No	0:No	0:No	0:No	0:No	0:No	0:No	RVOT	Pulmonary valve stenosis	1	1: US	31	35	0
1776	No	No	2: Normal	Hispanic	No	0:No	1	No	5:Partial college		M	4: Normal Birth Weight	0:No	No	<=1														0:No	LVOT	Hypoplastic left heart syndrome	0	1: US	21	23	0
1777	No	No	3: Overweight	Non-Hispanic White	No	0:No	>=2	No	6:At least college degree		M	4: Normal Birth Weight	0:No	No	<=1														0:No	LVOT	Hypoplastic left heart syndrome	0	1: US	26	27	0
1778	Yes	No	2: Normal	Non-Hispanic Asian	No	0:No	>=2	No	8:Educated in the UK		M	4: Normal Birth Weight	1:Yes	No	<=1														0:No	Lat	Heterotaxy	0	2: UK	30	31	0
1779		Yes	2: Normal	Non-Hispanic White		0:No		No	6:At least college degree		F	4: Normal Birth Weight	0:No		>1		0:No	1:Yes	0:No	0:No	0:No	1:Yes	0:No	0:No	0:No	0:No	0:No	0:No	0:No	CTD	Tetralogy of Fallot	5	1: US	23	25	0
1780		No	2: Normal	Non-Hispanic White		0:No		No	6:At least college degree		F	4: Normal Birth Weight	0:No		>1		0:No	0:No	0:No	0:No	0:No	0:No	0:No	0:No	0:No	0:No	0:No	0:No	0:No	RVOT	Pulmonary valve atresia	1	1: US	31	39	0
1781	No	No	3: Overweight	Non-Hispanic White	No	0:No	>=2	No	6:At least college degree		F	3: Low Birth Weight	0:No	No	<=1														1:Yes	Lat	Heterotaxy	0	1: US	33	32	0
1782		No	2: Normal	Non-Hispanic White		0:No		No	6:At least college degree		M	4: Normal Birth Weight	0:No		>1	0:No	0:No	0:No	0:No	0:No	0:No	0:No	0:No	0:No	0:No	0:No	0:No	0:No	0:No	CTD	Ventricular septal defect	13	1: US	29	31	0
1783		No		Non-Hispanic White		0:No		No	4:High school		F	4: Normal Birth Weight	0:No		>1	0:No	0:No	0:No	0:No	0:No	0:No	0:No	0:No	0:No	0:No	0:No	0:No	0:No	0:No	Lat	Heterotaxy	39	1: US	21	21	0
1784	No	No	4: Obese	Hispanic	No	0:No	1	No	4:High school		F	4: Normal Birth Weight	0:No	No	<=1														0:No	LVOT	Coarctation of the aorta	0	1: US	20	29	0
1785	Yes	No	1: Underweight	Non-Hispanic Asian	No	0:No	1	No	6:At least college degree		M	3: Low Birth Weight	0:No	No	<=1														0:No	CTD	Tetralogy of Fallot	0	1: US	30	20	0
1786		No	4: Obese	Non-Hispanic White		0:No		No	6:At least college degree		M	4: Normal Birth Weight	0:No		>1	0:No	0:No	0:No	0:No	0:No	0:No	0:No	0:No	0:No	0:No	0:No	0:No	0:No	0:No	LVOT	Coarctation of the aorta	12	1: US	33	34	0
1787		No	2: Normal	Non-Hispanic White		0:No		No	6:At least college degree		M	4: Normal Birth Weight	0:No		>1		0:No	0:No	0:No	0:No	0:No	0:No	0:No	0:No	0:No	0:No	0:No	0:No	0:No	RVOT	Pulmonary valve atresia	3	1: US	34	36	0
1788		No	2: Normal	Non-Hispanic White		0:No		No	4:High school		F	4: Normal Birth Weight	0:No		>1		0:No	0:No	0:No	0:No	0:No	0:No	0:No	0:No	0:No	0:No	0:No	0:No	0:No	CTD	Interrupted aortic arch	1	1: US	22	26	0
1789		Yes	2: Normal	Non-Hispanic White		0:No		No	6:At least college degree	22q11.2 duplication	F	4: Normal Birth Weight	0:No		>1	0:No	0:No	1:Yes	1:Yes	1:Yes	0:No	1:Yes	0:No	0:No	0:No	0:No	0:No	0:No	1:Yes	Lat		6	1: US	29	26	1
1790	No	No		Hispanic	Yes	0:No	>=2	No	3:Less than High School		F	4: Normal Birth Weight	0:No	Yes	<=1														0:No	LVOT	Hypoplastic left heart syndrome	0	1: US	29	27	0
1791	No	No	1: Underweight	Non-Hispanic Asian	No	0:No	>=2	No			F	4: Normal Birth Weight	0:No	No															0:No	LVOT	LVOT - Other	0	2: UK	29	33	0
1792		No	2: Normal	Non-Hispanic White		0:No		No	6:At least college degree		M	4: Normal Birth Weight	0:No		>1	0:No	0:No	0:No	0:No	0:No	0:No	0:No	0:No	0:No	0:No	0:No	0:No	0:No	1:Yes	ASD	Secundum ASD	12	1: US	37	46	0
1793		No	2: Normal	Non-Hispanic White		0:No		No	8:Educated in the UK		M	4: Normal Birth Weight	0:No		>1	0:No	0:No	0:No	0:No	0:No	0:No	0:No	0:No	0:No	0:No	0:No	0:No	0:No	0:No	AVCD	Complete AVCD	15	2: UK	33	27	0
1794	No	No	3: Overweight	Non-Hispanic White	No	0:No	>=2	No	8:Educated in the UK		M	4: Normal Birth Weight	0:No	No	<=1														0:No	CTD	Ventricular septal defect	0	2: UK	31	35	0
1795		No		Non-Hispanic Asian		0:No		Yes	4:High school		F		1:Yes		>1	0:No	0:No	0:No	0:No	0:No	0:No	0:No	0:No	0:No	0:No	0:No	0:No	0:No	0:No	CTD	Tetralogy of Fallot	22	3: Other			0
1796	Yes	No	2: Normal	Hispanic	No	0:No	>=2	No	5:Partial college		F	4: Normal Birth Weight	0:No	No	<=1														0:No	CTD	D-transposition of the great arteries	0	1: US	27	32	0
1797		No	2: Normal	Hispanic		0:No		No	5:Partial college		M	4: Normal Birth Weight	0:No		>1	0:No	0:No	0:No	0:No	0:No	0:No	0:No	0:No	0:No	0:No	0:No	0:No	0:No	1:Yes	CTD	Truncus arteriosus	12	1: US	27	29	0
1798	Yes	No	2: Normal	Non-Hispanic White	No	0:No	>=2	No	6:At least college degree		M	4: Normal Birth Weight	0:No	Yes	<=1														0:No	CTD	CTD - Other	0	1: US	38	38	0
1799		No	3: Overweight	Hispanic		0:No		No	3:Less than High School		F	4: Normal Birth Weight	0:No		>1	0:No	0:No	0:No	0:No	0:No	0:No	0:No	0:No	0:No	0:No	0:No	0:No	0:No	0:No	RVOT	Tricuspid valve atresia	6	1: US	24	28	0
1800		No	2: Normal	Non-Hispanic White		0:No		No	6:At least college degree		F	4: Normal Birth Weight	0:No		>1	0:No	0:No	0:No	0:No	0:No	0:No	0:No	0:No	1:Yes	0:No	0:No	0:No	0:No	0:No	LVOT	Hypoplastic left heart syndrome	9	1: US	32	32	0
1801		No	2: Normal	Non-Hispanic Black		0:No		No	6:At least college degree		M	3: Low Birth Weight	0:No		>1	0:No	0:No	0:No	0:No	0:No	0:No	0:No	0:No	0:No	0:No	0:No	0:No	0:No	0:No	RVOT	Pulmonary valve stenosis	18	1: US	26		0
1802		No	2: Normal	Non-Hispanic White		0:No		No	5:Partial college		M	4: Normal Birth Weight	0:No		>1	0:No	0:No	0:No	0:No	0:No	0:No	0:No	0:No	0:No	0:No	0:No	0:No	0:No	0:No	CTD	Double outlet right ventricle	26	1: US	32	35	0
1803		No	3: Overweight	Non-Hispanic White		0:No		No	6:At least college degree		M	4: Normal Birth Weight	0:No		>1		0:No	0:No	0:No	0:No	0:No	0:No	0:No	1:Yes	0:No	0:No	0:No	0:No	0:No	CTD	D-transposition of the great arteries	5	1: US	36	36	0
1804		No	4: Obese	Non-Hispanic Asian		0:No		Yes	3:Less than High School		F	4: Normal Birth Weight	1:Yes		>1		0:No	0:No	0:No	0:No	1:Yes	0:No	0:No	0:No	0:No	0:No	0:No	0:No	1:Yes	Lat	Heterotaxy	4	1: US	37	51	0
1805		No		Non-Hispanic White		0:No		No	6:At least college degree		M		0:No		>1	0:No	0:No	0:No	0:No	0:No	0:No	0:No	0:No	0:No	0:No	0:No	0:No	0:No	0:No	CTD	Ventricular septal defect	41	1: US	25	27	0
1806		No	2: Normal	Non-Hispanic White		0:No		No	4:High school		F	4: Normal Birth Weight	0:No		>1	1:Yes	0:No	0:No	0:No	0:No	0:No	0:No	0:No	0:No	0:No	1:Yes	0:No	0:No	0:No	RVOT	Pulmonary valve stenosis	42	1: US	22	21	0
1807		No	3: Overweight	Non-Hispanic White		0:No		No	6:At least college degree		F	4: Normal Birth Weight	0:No		>1	0:No	0:No	0:No	0:No	0:No	0:No	0:No	0:No	0:No	0:No	0:No	0:No	0:No	0:No	Lat	Heterotaxy	35	1: US	28	29	0
1808	No	No	3: Overweight	Non-Hispanic White	No	0:No	>=2	No			M	4: Normal Birth Weight	0:No	No	<=1														0:No	CTD	Double outlet right ventricle	0	1: US	40	44	0
1809		Yes	2: Normal	Non-Hispanic White		0:No		No	6:At least college degree	Williams	F	3: Low Birth Weight	0:No		>1	0:No	0:No	1:Yes	0:No	0:No	0:No	0:No	0:No	0:No	0:No	0:No	0:No	0:No	1:Yes	LVOT		6	1: US	34		1
1810		No	1: Underweight	Non-Hispanic White		1:Yes		No	5:Partial college		F	4: Normal Birth Weight	0:No		>1	0:No	0:No	0:No	0:No	0:No	0:No	0:No	0:No	0:No	0:No	0:No	0:No	0:No	0:No	CTD	Ventricular septal defect	19	1: US	29	30	0
1811		No	3: Overweight	Hispanic		0:No		No	6:At least college degree		F	3: Low Birth Weight	0:No		>1		0:No	0:No	0:No	0:No	0:No	0:No	0:No	0:No	0:No	0:No	0:No	0:No	1:Yes	ASD	Secundum ASD	2	1: US	41	42	0
1812	Yes	No	4: Obese	Hispanic	No	0:No	>=2	No	4:High school		M	4: Normal Birth Weight	1:Yes	No	<=1														0:No	CTD	Tetralogy of Fallot	0	1: US	30	28	0
1813		Yes	3: Overweight	Non-Hispanic White		0:No		No	4:High school	Trisomy 21	M	4: Normal Birth Weight	0:No		>1		0:No	1:Yes		1:Yes	0:No	1:Yes	0:No	0:No	0:No	0:No	0:No	0:No	1:Yes	AVCD		29	1: US	23	38	1
1814		No	2: Normal	Hispanic		0:No		No	3:Less than High School		M	4: Normal Birth Weight	0:No		>1		0:No	0:No	0:No	0:No	0:No	0:No	0:No	0:No	0:No	0:No	0:No	0:No	1:Yes	LVOT	Hypoplastic left heart syndrome	3	1: US	36	43	0
1815		No	2: Normal	Non-Hispanic White		0:No		No	6:At least college degree		F	5: High Birth Weight	0:No		>1		0:No	0:No	0:No	0:No	0:No	0:No	0:No	0:No	0:No	0:No	0:No	0:No	0:No	RVOT	Pulmonary valve atresia	1	1: US	37	36	0
1816		No	2: Normal	Non-Hispanic White		0:No		No	5:Partial college		M	4: Normal Birth Weight	0:No		>1		0:No	0:No	0:No	0:No	0:No	0:No	0:No	0:No	0:No	0:No	0:No	0:No	1:Yes	CTD	Ventricular septal defect	1	1: US	30	38	0
1817	Yes	No	3: Overweight	Hispanic	No	0:No	>=2	No	5:Partial college		M	4: Normal Birth Weight	0:No	No	<=1														1:Yes	CTD	D-transposition of the great arteries	0	1: US	32	37	0
1818		No	2: Normal	Non-Hispanic Asian		0:No		No	3:Less than High School		M	5: High Birth Weight	0:No		>1	0:No	0:No	0:No	0:No	0:No	0:No	0:No	0:No	0:No	0:No	0:No	0:No	0:No	0:No	Other	Ventricular septal defect (muscular)	19	3: Other	16	31	0
1819	Yes	No	4: Obese	Hispanic	Yes	0:No	>=2	No	4:High school		F	3: Low Birth Weight	1:Yes	Yes	<=1														0:No	Other	Complex	0	1: US	35	44	0
1820		No		Non-Hispanic Other		0:No		No	4:High school		F				>1	0:No	0:No	0:No	0:No	0:No	0:No	0:No	0:No	0:No	0:No	0:No	0:No	0:No	0:No	CTD	Ventricular septal defect	29	1: US	36	35	0
1821		Yes	2: Normal	Non-Hispanic White		0:No		No	6:At least college degree		M	4: Normal Birth Weight	0:No		>1	1:Yes	0:No	0:No	1:Yes	0:No	0:No	0:No	1:Yes	1:Yes	0:No	1:Yes	0:No	0:No	0:No	LVOT	Hypoplastic left heart syndrome	22	1: US	35	37	0
1822		No	2: Normal	Hispanic		0:No		No	4:High school		M	3: Low Birth Weight	0:No		>1		0:No	0:No	0:No	0:No	0:No	0:No	0:No	0:No	0:No	0:No	0:No	0:No	1:Yes	CTD	Tetralogy of Fallot	2	1: US	17	20	0
1823		No	2: Normal	Non-Hispanic Other		0:No		No	8:Educated in the UK		F	4: Normal Birth Weight	0:No		>1		0:No	0:No	0:No	0:No	0:No	0:No	0:No	0:No	0:No	0:No	0:No	0:No	0:No	CTD	Ventricular septal defect	5	2: UK	31	36	0
1824		No		Non-Hispanic White		0:No		No	8:Educated in the UK		F	3: Low Birth Weight	0:No		>1	0:No	0:No	0:No	0:No	0:No	0:No	0:No	0:No	0:No	0:No	0:No	0:No	0:No	0:No	CTD	Tetralogy of Fallot	11	2: UK	24	25	0
1825		No	2: Normal	Non-Hispanic White		0:No		No	8:Educated in the UK		F	3: Low Birth Weight	0:No		>1		0:No	0:No	0:No	0:No	0:No	0:No	0:No	0:No	0:No	0:No	0:No	0:No	0:No	RVOT	Pulmonary valve stenosis	6	2: UK	29	29	0
1826		No	2: Normal	Non-Hispanic White		0:No		No			F	3: Low Birth Weight	0:No		>1		0:No	0:No	0:No	0:No	0:No	0:No	0:No	0:No	0:No	0:No	0:No	0:No	0:No	CTD	Double outlet right ventricle	3	2: UK		36	0
1827		No	2: Normal	Hispanic		0:No		No	4:High school		M	4: Normal Birth Weight	1:Yes		>1	1:Yes	0:No	0:No	0:No	0:No	0:No	1:Yes	0:No	0:No	0:No	0:No	0:No	0:No	1:Yes	LVOT	LVOT - Other	16	1: US	38	27	0
1828		Yes	2: Normal	Non-Hispanic Black		0:No		No	5:Partial college		M	4: Normal Birth Weight	0:No		>1		0:No	1:Yes	0:No	0:No	0:No	1:Yes	0:No	0:No	0:No	0:No	0:No	0:No	1:Yes	LVOT	Coarctation of the aorta	3	1: US	23	24	0
1829		Yes	1: Underweight	Non-Hispanic Black		0:No		No	5:Partial college		M	4: Normal Birth Weight	0:No		>1	1:Yes	0:No	0:No	1:Yes	0:No	0:No	0:No	0:No	0:No	0:No	0:No	0:No	0:No	0:No	CTD	D-transposition of the great arteries	18	1: US			0
1830		No	3: Overweight	Non-Hispanic Black		0:No		No	4:High school		M		0:No		>1	0:No	0:No	0:No	0:No	0:No	0:No	0:No	0:No	0:No	0:No	0:No	0:No	0:No	0:No	CTD	Tetralogy of Fallot	44	1: US			0
1831		Yes	2: Normal	Hispanic		0:No		No	5:Partial college		M	3: Low Birth Weight	0:No		>1		0:No	1:Yes	0:No	0:No	0:No	0:No	0:No	0:No	0:No	0:No	0:No	0:No	1:Yes	LVOT	Coarctation of the aorta	1	1: US	41	51	0
1832		Yes	2: Normal	Hispanic		0:No		No	5:Partial college		M	4: Normal Birth Weight	0:No		>1	1:Yes	0:No	1:Yes	1:Yes	0:No	0:No	1:Yes	0:No	0:No	0:No	0:No	0:No	0:No	0:No	Lat	Heterotaxy	14	1: US	28	31	0
1833		No	1: Underweight	Non-Hispanic Black		0:No		No	6:At least college degree		M	4: Normal Birth Weight	0:No		>1		0:No	0:No	0:No	0:No	0:No	0:No	0:No	0:No	0:No	0:No	0:No	0:No	1:Yes	Lat	Heterotaxy	1	1: US	29	32	0
1834		No	2: Normal	Non-Hispanic White		0:No		No	6:At least college degree		M	5: High Birth Weight	0:No		>1	0:No	0:No	0:No	0:No	0:No	0:No	0:No	0:No	0:No	0:No	0:No	0:No	0:No	0:No	LVOT	Coarctation of the aorta	23	1: US	40	41	0
1835	No	No	3: Overweight	Hispanic	No	0:No	1	No	4:High school		M	3: Low Birth Weight	0:No	No	<=1														0:No	CTD	Tetralogy of Fallot	0	1: US	33	33	0
1836		No	2: Normal	Non-Hispanic White		0:No		No	4:High school		F	3: Low Birth Weight	0:No		>1		0:No	0:No	0:No	0:No	0:No	0:No	0:No	0:No	0:No	0:No	0:No	0:No	0:No	ASD	Sinus venosus ASD	3	1: US	29	38	0
1837	Yes	No	2: Normal	Non-Hispanic Other	No	0:No	1	No	6:At least college degree		F	4: Normal Birth Weight	0:No	No	<=1														0:No	RVOT	Pulmonary valve atresia	0	1: US	31	66	0
1838		No	2: Normal	Non-Hispanic White		0:No		Yes	5:Partial college		M	4: Normal Birth Weight	0:No		>1		0:No	0:No	0:No	0:No	0:No	0:No	0:No	0:No	0:No	0:No	0:No	0:No	0:No	Other	Complex	1	1: US	27	27	0
1839		No	2: Normal	Non-Hispanic White		0:No		No	6:At least college degree		F	3: Low Birth Weight	0:No		>1	0:No	0:No	0:No	0:No	0:No	0:No	1:Yes	0:No	0:No	0:No	0:No	0:No	0:No	1:Yes	CTD	Tetralogy of Fallot	16	1: US	32	32	0
1840		No	2: Normal	Non-Hispanic White		0:No		No	8:Educated in the UK		M	3: Low Birth Weight	0:No		>1	0:No	0:No	0:No	0:No	0:No	0:No	0:No	0:No	0:No	0:No	0:No	0:No	0:No	0:No	Other	Other	14	2: UK	29	27	0
1841		No	2: Normal	Non-Hispanic White		0:No		No			M	4: Normal Birth Weight	0:No		>1	0:No	0:No	0:No	0:No	0:No	0:No	0:No	0:No	0:No	0:No	0:No	0:No	0:No	0:No	Other	Ventricular septal defect (muscular)	14	3: Other	26	27	0
1842		Yes	4: Obese	Non-Hispanic White		0:No		No	6:At least college degree	Trisomy 21	F	4: Normal Birth Weight	1:Yes		>1		0:No	1:Yes	1:Yes	1:Yes	0:No	1:Yes	0:No	0:No	0:No	0:No	0:No	0:No	1:Yes	Other		4	1: US	42	60	1
1843		No	1: Underweight	Non-Hispanic Black		0:No		No	8:Educated in the UK		M	4: Normal Birth Weight	0:No		>1	0:No	0:No	0:No	0:No	0:No	0:No	0:No	0:No	0:No	0:No	0:No	0:No	0:No	0:No	CTD	CTD - Other	14	2: UK	26		0
1844	Yes	No	2: Normal	Non-Hispanic White	No	0:No	1	No			F	4: Normal Birth Weight	0:No	No	<=1														0:No	CTD	Ventricular septal defect	0	3: Other	27	28	0
1845		Yes	3: Overweight	Non-Hispanic White		0:No		No	6:At least college degree	Sotos syndrome	M	5: High Birth Weight	0:No		>1	0:No	1:Yes	1:Yes	1:Yes	0:No	0:No	1:Yes	1:Yes	0:No	0:No	0:No	0:No	0:No	1:Yes	ASD		7	1: US	36	38	1
1846		No		Non-Hispanic White		0:No		No	5:Partial college		F	4: Normal Birth Weight	0:No		>1	0:No	0:No	0:No	0:No	0:No	0:No	0:No	0:No	0:No	0:No	0:No	0:No	0:No	0:No	RVOT	Pulmonary valve stenosis	10	1: US	28	28	0
1847		No	2: Normal	Non-Hispanic White		0:No		No	4:High school		F	4: Normal Birth Weight	0:No		>1	0:No	0:No	0:No	0:No	0:No	0:No	0:No	0:No	0:No	0:No	0:No	0:No	0:No	1:Yes	LVOT	Coarctation of the aorta	19	1: US	25	32	0
1848	Yes	No	4: Obese	Non-Hispanic White	No	0:No	>=2	No	6:At least college degree		F	4: Normal Birth Weight	0:No	No	<=1														1:Yes	CTD	Tetralogy of Fallot	0	1: US	31	39	0
1849		No	2: Normal	Non-Hispanic White		0:No		No	6:At least college degree		M		0:No		>1	0:No	0:No	0:No	0:No	0:No	0:No	1:Yes	0:No	0:No	0:No	0:No	0:No	0:No	0:No	CTD	D-transposition of the great arteries	13	1: US	35	37	0
1850		No	2: Normal	Non-Hispanic White		0:No		No	6:At least college degree		M	4: Normal Birth Weight	0:No		>1		0:No	0:No	0:No	0:No	0:No	0:No	0:No	0:No	0:No	0:No	0:No	0:No	0:No	Lat	Heterotaxy	3	1: US	35	37	0
1851		No	3: Overweight	Non-Hispanic White		0:No		No	6:At least college degree		M	5: High Birth Weight	1:Yes		>1	1:Yes	0:No	0:No	0:No	0:No	0:No	0:No	0:No	0:No	0:No	0:No	0:No	0:No	0:No	CTD	D-transposition of the great arteries	26	1: US	30	33	0
1852		No	1: Underweight	Non-Hispanic White		0:No		No			M		0:No		>1	0:No	0:No	0:No	0:No	0:No	0:No	0:No	0:No	0:No	0:No	0:No	0:No	0:No	0:No	CTD	D-transposition of the great arteries	24	1: US	29	34	0
1853		No	2: Normal	Hispanic		0:No		No	6:At least college degree		M	4: Normal Birth Weight	0:No		>1	0:No	0:No	0:No	0:No	0:No	0:No	0:No	0:No	0:No	0:No	0:No	0:No	0:No	0:No	CTD	CTD - Other	16	3: Other	31	37	0
1854		No	2: Normal	Non-Hispanic White		0:No		No	5:Partial college		F	4: Normal Birth Weight	0:No		>1		0:No	0:No	0:No	0:No	0:No	0:No	0:No	0:No	0:No	0:No	0:No	0:No	0:No	Other	Ebstein/abnormal TV	2	1: US	36	40	0
1855		No	2: Normal	Non-Hispanic Black		0:No		No	6:At least college degree		F	4: Normal Birth Weight	0:No		>1	0:No	0:No	0:No	0:No	0:No	0:No	0:No	0:No	0:No	0:No	0:No	0:No	0:No	1:Yes	CTD	CTD - Other	7	1: US	39	52	0
1856	Yes	No	3: Overweight	Non-Hispanic White	No	0:No	>=2	No	5:Partial college		F	4: Normal Birth Weight	0:No	No	<=1														1:Yes	Lat	Heterotaxy	0	1: US	28	30	0
1857		No	2: Normal	Non-Hispanic White		0:No		No	6:At least college degree		M	4: Normal Birth Weight	0:No		>1		0:No	0:No	0:No	0:No	0:No	0:No	0:No	0:No	0:No	0:No	0:No	0:No	1:Yes	LVOT	Bicuspid aortic valve, non-stenotic	5	1: US	32	36	0
1858	Yes	No	2: Normal	Non-Hispanic White	No	0:No	1	No	6:At least college degree		M	4: Normal Birth Weight	0:No	No	<=1														0:No	CTD	Ventricular septal defect	0	1: US	32	36	0
1859		No	2: Normal	Non-Hispanic White		0:No		No	5:Partial college		M		0:No		>1	0:No	0:No	0:No	0:No	0:No	0:No	0:No	0:No	0:No	0:No	0:No	0:No	0:No	0:No	LVOT	Coarctation of the aorta	34	1: US	21	24	0
1860		No	3: Overweight	Non-Hispanic White		0:No		No	4:High school		M	4: Normal Birth Weight	0:No		>1	0:No	0:No	0:No	0:No	0:No	0:No	0:No	0:No	0:No	0:No	1:Yes	0:No	0:No	1:Yes	LVOT	Aortic stenosis	25	1: US	26	26	0
1861		No	2: Normal	Non-Hispanic White		0:No		No	4:High school		M		0:No		>1	0:No	0:No	0:No	0:No	0:No	0:No	0:No	0:No	0:No	0:No	0:No	0:No	0:No	0:No	CTD	Tetralogy of Fallot	47	1: US	19	23	0
1862		No	2: Normal	Non-Hispanic White		0:No		No	8:Educated in the UK		F	4: Normal Birth Weight	0:No		>1	0:No	0:No	0:No	0:No	0:No	0:No	0:No	0:No	0:No	0:No	0:No	0:No	0:No	0:No	Other	Ebstein/abnormal TV	7	2: UK	25	31	0
1863		No	2: Normal	Non-Hispanic White		0:No		No	8:Educated in the UK		M	4: Normal Birth Weight	0:No		>1	0:No	0:No	0:No	0:No	0:No	0:No	0:No	0:No	0:No	0:No	0:No	0:No	0:No	0:No	Other	Complex	8	2: UK	39	40	0
1864		No	2: Normal	Non-Hispanic White		0:No		No	6:At least college degree		F	4: Normal Birth Weight	0:No		>1		0:No	0:No	0:No	0:No	0:No	0:No	0:No	0:No	0:No	0:No	0:No	0:No	0:No	CTD	Ventricular septal defect	1	2: UK	34	37	0
1865		Yes	2: Normal	Non-Hispanic White		0:No		No	8:Educated in the UK	Kabuki	M	4: Normal Birth Weight	0:No		>1		0:No	1:Yes	0:No	0:No	0:No	1:Yes	0:No	0:No	0:No	0:No	0:No	0:No	1:Yes	LVOT		3	2: UK	31	30	1
1866	Yes	No	3: Overweight	Non-Hispanic White	No	0:No	1	No		Trisomy 21	M	4: Normal Birth Weight	0:No	No	<=1														1:Yes	AVCD		0	3: Other	40	48	1
1867		No	3: Overweight	Non-Hispanic White		0:No		No	8:Educated in the UK	DGS/VCFS/22q11.2 deletion	F	3: Low Birth Weight	1:Yes		>1		0:No	0:No	0:No	0:No	0:No	0:No	0:No	0:No	0:No	0:No	0:No	0:No	1:Yes	CTD		1	2: UK	25	36	1
1868		No		Non-Hispanic White							F	3: Low Birth Weight			>1		0:No	0:No	0:No	0:No	0:No	0:No	0:No	0:No	0:No	0:No	0:No	0:No	0:No	RVOT	Pulmonary valve stenosis	4	2: UK	27	32	0
1869	Yes	No	4: Obese	Non-Hispanic White	No	0:No	>=2	No	6:At least college degree		M	4: Normal Birth Weight	0:No	No	<=1														0:No	CTD	CTD - Other	0	1: US	37	39	0
1870		Yes		Non-Hispanic White		0:No		No	4:High school	Alagille	F	3: Low Birth Weight	0:No		>1		0:No	1:Yes	0:No	0:No	0:No	0:No	0:No	0:No	0:No	0:No	0:No	0:No	1:Yes	CTD		2	1: US		19	1
1871	Yes	No	4: Obese	Non-Hispanic White	No	0:No	>=2	No	5:Partial college	Trisomy 21	F	4: Normal Birth Weight	0:No	No	<=1														1:Yes	AVCD		0	1: US	31	30	1
1872		No	2: Normal	Hispanic		0:No		No	5:Partial college		M	4: Normal Birth Weight	0:No		>1		0:No	0:No	0:No	0:No	0:No	0:No	0:No	0:No	0:No	0:No	0:No	0:No	0:No	LVOT	Aortic stenosis	5	1: US	39	37	0
1873		Yes	3: Overweight	Non-Hispanic White		0:No		No	6:At least college degree		M	4: Normal Birth Weight	0:No		>1	0:No	0:No	0:No	1:Yes	0:No	0:No	0:No	0:No	0:No	0:No	0:No	0:No	1:Yes	0:No	LVOT	Bicuspid aortic valve, non-stenotic	13	1: US	34	35	0
1874		Yes	2: Normal	Hispanic		0:No		No	4:High school	DGS/VCFS/22q11.2 deletion	M	5: High Birth Weight	0:No		>1	1:Yes	0:No	1:Yes	1:Yes	0:No	0:No	1:Yes	0:No	0:No	0:No	0:No	0:No	0:No	1:Yes	CTD		18	1: US	32	31	1
1875		No	2: Normal	Non-Hispanic White		0:No		No	6:At least college degree		F	4: Normal Birth Weight	0:No		>1	0:No	0:No	0:No	0:No	0:No	0:No	0:No	0:No	0:No	0:No	0:No	0:No	0:No	0:No	CTD	Tetralogy of Fallot	26	1: US	32	31	0
1876		No	2: Normal	Non-Hispanic White		0:No		No	6:At least college degree		M	4: Normal Birth Weight	0:No		>1	0:No	0:No	0:No	0:No	0:No	0:No	0:No	0:No	0:No	0:No	0:No	0:No	0:No	0:No	LVOT	Aortic stenosis	14	1: US	37	36	0
1877	No	No	3: Overweight	Non-Hispanic White	No	0:No	>=2	No	4:High school		M	4: Normal Birth Weight	1:Yes	No	<=1														0:No	CTD	Tetralogy of Fallot	0	1: US	30	30	0
1878		No	4: Obese	Non-Hispanic Black		0:No		No	3:Less than High School		F	3: Low Birth Weight	0:No		>1	0:No	0:No	0:No	0:No	0:No	0:No	0:No	0:No	0:No	0:No	0:No	0:No	0:No	1:Yes	Other	Other	70	1: US			0
1879		No		Non-Hispanic Asian							F				>1		0:No	0:No	0:No	0:No	0:No	0:No	0:No	0:No	0:No	0:No	0:No	0:No	1:Yes	ASD	Secundum ASD	3				0
1880	Yes	No	3: Overweight	Non-Hispanic White	No	0:No	>=2	No	6:At least college degree		F	4: Normal Birth Weight	0:No	No	<=1														0:No	CTD	D-transposition of the great arteries	0	1: US	39	42	0
1881		No	2: Normal	Non-Hispanic Other		0:No		No	6:At least college degree		F	4: Normal Birth Weight	0:No		>1	0:No	0:No	0:No	0:No	0:No	0:No	0:No	0:No	0:No	0:No	0:No	0:No	0:No	1:Yes	CTD	Tetralogy of Fallot	25	1: US	27	27	0
1882		Yes	4: Obese	Non-Hispanic White		0:No		No	5:Partial college		M	3: Low Birth Weight	1:Yes		>1		0:No	1:Yes	0:No	0:No	0:No	1:Yes	0:No	0:No	0:No	0:No	0:No	0:No	0:No	CTD	Tetralogy of Fallot	1	1: US	34	40	0
1883		Yes		Non-Hispanic White		0:No		No	5:Partial college	Trisomy 21	M	4: Normal Birth Weight	0:No		>1		0:No	1:Yes	0:No	0:No	0:No	1:Yes	0:No	0:No	0:No	0:No	0:No	0:No	1:Yes	ASD		2	1: US	33	34	1
1884	Yes	No	2: Normal	Non-Hispanic White	No	0:No	1	No	5:Partial college		M	4: Normal Birth Weight	0:No	No	<=1														0:No	CTD	D-transposition of the great arteries	0	1: US	21	23	0
1885		Yes	2: Normal	Non-Hispanic White		0:No		No	4:High school		M	4: Normal Birth Weight	0:No		>1	0:No	0:No	1:Yes	0:No	0:No	1:Yes	1:Yes	0:No	1:Yes	0:No	0:No	0:No	0:No	0:No	LVOT	Hypoplastic left heart syndrome	14	1: US	28	26	0
1886		No	3: Overweight	Non-Hispanic White		0:No		No	4:High school		M	4: Normal Birth Weight	0:No		>1	1:Yes	0:No	0:No		0:No	0:No	0:No	0:No	0:No	0:No	1:Yes	0:No	0:No	0:No	AVCD	Complete AVCD	49	1: US	28	31	0
1887		No	1: Underweight	Non-Hispanic White		0:No		No	6:At least college degree		F	4: Normal Birth Weight	0:No		>1	0:No	0:No	0:No	0:No	0:No	0:No	0:No	1:Yes	0:No	0:No	0:No	0:No	0:No	0:No	LVOT	Aortic stenosis	28	1: US	24	25	0
1888	No	No	3: Overweight	Non-Hispanic White	No	0:No	>=2	Yes	6:At least college degree		M	4: Normal Birth Weight	1:Yes	No	<=1														1:Yes	CTD	D-transposition of the great arteries	0	1: US	39	34	0
1889		No	1: Underweight	Non-Hispanic Other		0:No		No	6:At least college degree	Loeys-Dietz	M	4: Normal Birth Weight	0:No		>1		0:No	0:No	0:No	0:No	0:No	0:No	0:No	0:No	0:No	0:No	0:No	0:No	1:Yes	LVOT		5	1: US	29	38	1
1890		Yes	2: Normal	Non-Hispanic White		0:No		No	6:At least college degree	DGS/VCFS/22q11.2 deletion	M	3: Low Birth Weight	0:No		>1		0:No	1:Yes	0:No	0:No	0:No	0:No	0:No	0:No	0:No	0:No	0:No	0:No	1:Yes	CTD		1	1: US	27	28	1
1891	No	No	3: Overweight	Non-Hispanic White	No	0:No	>=2	No	5:Partial college		F	4: Normal Birth Weight	0:No	No	<=1														1:Yes	ASD	Secundum ASD	0	1: US	31	41	0
1892		No	3: Overweight	Hispanic		0:No		No	5:Partial college		F	4: Normal Birth Weight	0:No		>1	0:No	0:No	0:No	0:No	0:No	0:No	0:No	0:No	0:No	0:No	0:No	0:No	0:No	0:No	CTD	D-transposition of the great arteries	16	1: US	27	26	0
1893		Yes		Non-Hispanic Asian							F				>1		0:No	1:Yes	0:No	0:No	0:No	0:No	0:No	0:No	0:No	0:No	0:No	0:No	1:Yes	Lat	Heterotaxy	3	3: Other			0
1894		No	3: Overweight	Hispanic		0:No		No	3:Less than High School		F	4: Normal Birth Weight	0:No		>1	1:Yes	0:No	0:No	0:No	0:No	0:No	0:No	0:No	0:No	0:No	0:No	0:No	0:No	0:No	CTD	D-transposition of the great arteries	13	1: US	24	24	0
1895		No	2: Normal	Non-Hispanic White		0:No		No	5:Partial college		F	4: Normal Birth Weight	0:No		>1		0:No	0:No	0:No	0:No	0:No	0:No	0:No	0:No	0:No	0:No	0:No	0:No	0:No	AVCD	Primum ASD	1	1: US		36	0
1896		No	2: Normal	Non-Hispanic White		0:No		No	5:Partial college		F	3: Low Birth Weight	0:No		>1	0:No	0:No	0:No	0:No	0:No	0:No	0:No	0:No	0:No	0:No	0:No	0:No	0:No	0:No	ASD	Secundum ASD	48	1: US	38	40	0
1897		Yes	4: Obese	Hispanic		0:No		No	4:High school		F	3: Low Birth Weight	1:Yes		>1		0:No	1:Yes	1:Yes	0:No	0:No	1:Yes	0:No	0:No	0:No	0:No	0:No	0:No	1:Yes	ASD	Secundum ASD	5	1: US	30	27	0
1898	No	No	2: Normal	Hispanic	No	0:No	1	No	4:High school		F	4: Normal Birth Weight	0:No	No	<=1														1:Yes	Other	Other	0	1: US	30		0
1899	No	No	3: Overweight	Non-Hispanic White	No	0:No	1	No	6:At least college degree		M	4: Normal Birth Weight	0:No	No	<=1														0:No	AVCD	Transitional AVCD	0	1: US	39	38	0
1900		No	2: Normal	Hispanic		0:No		No	6:At least college degree		F	4: Normal Birth Weight	0:No		>1		0:No	0:No	0:No	0:No	0:No	0:No	0:No	0:No	0:No	0:No	0:No	0:No	0:No	ASD	Sinus venosus ASD	1	1: US	29	35	0
1901	Yes	No	2: Normal	Non-Hispanic White	No	0:No	1	No	6:At least college degree		F	4: Normal Birth Weight	0:No	No	<=1														0:No	LVOT	Coarctation of the aorta	0	1: US	33	34	0
1902	Yes	No	2: Normal	Non-Hispanic White	No	0:No	1	No	8:Educated in the UK		M	4: Normal Birth Weight	0:No	No	<=1														0:No	CTD	Double outlet right ventricle	0	2: UK	29	39	0
1903	Yes	No	2: Normal	Non-Hispanic White	No	0:No	>=2	No	8:Educated in the UK		M	4: Normal Birth Weight	0:No	No	<=1														1:Yes	CTD	Ventricular septal defect	0	2: UK	37	33	0
1904	No	No	1: Underweight	Non-Hispanic Other	No	0:No	1	No	8:Educated in the UK		F	4: Normal Birth Weight	0:No	No	<=1														0:No	LVOT	LVOT - Other	0	2: UK	19	29	0
1905		No	2: Normal	Non-Hispanic White		0:No		No	8:Educated in the UK		M	4: Normal Birth Weight	0:No		>1	0:No	0:No	0:No	0:No	0:No	0:No	0:No	0:No	0:No	0:No	0:No	0:No	0:No	0:No	LVOT	Hypoplastic left heart syndrome	6	2: UK	18	21	0
1906		No	2: Normal	Non-Hispanic Asian		0:No		No	8:Educated in the UK		F	4: Normal Birth Weight	0:No		>1	0:No	0:No	0:No	0:No	0:No	0:No	0:No	0:No	1:Yes	0:No	0:No	0:No	0:No	0:No	CTD	D-transposition of the great arteries	7	3: Other	24	26	0
1907	Yes	No	2: Normal	Non-Hispanic White	No	0:No	>=2	No	8:Educated in the UK	Trisomy 21	F	3: Low Birth Weight	0:No	No	<=1														1:Yes	AVCD		0	2: UK	31	33	1
1908	Yes	No	2: Normal	Non-Hispanic White	No	0:No	1	No	8:Educated in the UK		M	4: Normal Birth Weight	0:No	No	<=1														0:No	AVCD	Primum ASD	0	2: UK	33	32	0
1909		No	2: Normal	Non-Hispanic White		0:No		No	4:High school		F	4: Normal Birth Weight	0:No		>1	0:No	0:No	0:No	0:No	0:No	0:No	0:No	0:No	0:No	0:No	0:No	0:No	0:No	0:No	CTD	D-transposition of the great arteries	33	1: US	32	33	0
1910		No		Hispanic		0:No		No	5:Partial college		M		0:No		>1		0:No	0:No	0:No	0:No	0:No	0:No	0:No	0:No	0:No	0:No	0:No	0:No	0:No	CTD	CTD - Other	2	1: US	30	35	0
1911		Yes	1: Underweight	Hispanic		0:No		Yes	5:Partial college	Trisomy 21	F	4: Normal Birth Weight	1:Yes		>1		0:No	1:Yes	0:No	1:Yes	0:No	0:No	0:No	0:No	0:No	0:No	0:No	0:No	1:Yes	ASD		5	1: US	44	40	1
1912	Yes	No	2: Normal	Non-Hispanic White	No	0:No	1	No	8:Educated in the UK		M	3: Low Birth Weight	0:No	No	<=1														0:No	LVOT	Hypoplastic left heart syndrome	0	2: UK	30	32	0
1913	Yes	No	2: Normal	Non-Hispanic White	No	0:No	1	No			F	4: Normal Birth Weight	0:No	Yes	<=1														0:No	RVOT	Pulmonary valve atresia	0	2: UK	24	46	0
1914	No	No	2: Normal	Non-Hispanic White	Yes	0:No	1	No	5:Partial college		F	4: Normal Birth Weight	0:No	No	<=1														1:Yes	LVOT	Aortic stenosis	0	1: US	25	28	0
1915		Yes	2: Normal	Non-Hispanic White		0:No		No	4:High school		M	4: Normal Birth Weight	0:No		>1	0:No	0:No	1:Yes	1:Yes	0:No	0:No	1:Yes	1:Yes	0:No	0:No	1:Yes	0:No	0:No	0:No	AVCD	Complete AVCD	13	1: US	20	26	0
1916		No	2: Normal	Non-Hispanic White		0:No		No	6:At least college degree		M	4: Normal Birth Weight	0:No		>1		0:No	0:No	0:No	0:No	0:No	0:No	0:No	0:No	0:No	0:No	0:No	0:No	0:No	Lat	Heterotaxy	3	1: US	29	33	0
1917	Yes	No	2: Normal	Non-Hispanic Other	No	0:No	>=2	No	6:At least college degree		F	5: High Birth Weight	0:No	Yes	<=1														0:No	CTD	Ventricular septal defect	0	1: US	32	31	0
1918		No	2: Normal	Non-Hispanic White		0:No		No	4:High school		M	4: Normal Birth Weight	0:No		>1		0:No	0:No	0:No	0:No	0:No	1:Yes	0:No	0:No	0:No	0:No	0:No	0:No	0:No	CTD	Double outlet right ventricle	1	1: US	30	38	0
1919		No	2: Normal	Hispanic		0:No		No	3:Less than High School		M	4: Normal Birth Weight	0:No		>1	0:No	0:No	0:No	0:No	0:No	0:No	0:No	0:No	0:No	0:No	0:No	0:No	0:No	1:Yes	ASD	Sinus venosus ASD	16	1: US	26	27	0
1920		No	2: Normal	Hispanic		0:No		No	3:Less than High School		M	4: Normal Birth Weight	0:No		>1	0:No	0:No	0:No	0:No	0:No	0:No	1:Yes	0:No	0:No	0:No	0:No	0:No	0:No	0:No	LVOT	Hypoplastic left heart syndrome	16	1: US	30	30	0
1921	Yes	No	2: Normal	Non-Hispanic White	No	0:No	>=2	No	4:High school		F	4: Normal Birth Weight	0:No	No	<=1														1:Yes	Lat	Heterotaxy	0	1: US	31	31	0
1922		No	3: Overweight	Non-Hispanic White		0:No		No	6:At least college degree		F	4: Normal Birth Weight	0:No		>1	0:No	0:No	0:No	0:No	0:No	0:No	0:No	0:No	1:Yes	0:No	0:No	0:No	0:No	1:Yes	Lat	Heterotaxy	18	1: US	42	43	0
1923		No	2: Normal	Non-Hispanic White		0:No		No	6:At least college degree		M	5: High Birth Weight	0:No		>1	0:No	0:No	0:No	0:No	0:No	0:No	0:No	0:No	0:No	0:No	0:No	0:No	0:No	0:No	LVOT	Aortic stenosis	14	1: US	41	41	0
1924		Yes		Non-Hispanic White		0:No		No	4:High school	22q11.2 duplication	M		0:No		>1	0:No	0:No	1:Yes	1:Yes	0:No	0:No	1:Yes	1:Yes	0:No	0:No	0:No	0:No	0:No	1:Yes	CTD		11	1: US	23	27	1
1925		No	2: Normal	Non-Hispanic Other		0:No		No	4:High school		F	4: Normal Birth Weight	0:No		>1		0:No	0:No	0:No	0:No	0:No	0:No	0:No	0:No	0:No	0:No	0:No	0:No	0:No	CTD	Double outlet right ventricle	4	1: US	23	28	0
1926		No	2: Normal	Hispanic		0:No		No	3:Less than High School		M	4: Normal Birth Weight	0:No		>1		0:No	0:No	0:No	0:No	0:No			0:No	0:No	0:No	0:No	0:No	0:No	LVOT	Hypoplastic left heart syndrome	3	1: US	21	22	0
1927		No	2: Normal	Non-Hispanic White		0:No		No	6:At least college degree		M	4: Normal Birth Weight	0:No		>1	0:No	0:No	0:No	0:No	0:No	0:No	0:No	0:No	0:No	0:No	0:No	0:No	0:No	0:No	LVOT	Aortic stenosis	14	1: US	28	34	0
1928	Yes	No	2: Normal	Hispanic	No	0:No	>=2	No	6:At least college degree	DGS/VCFS/22q11.2 deletion	M	4: Normal Birth Weight	0:No	No	<=1														1:Yes	CTD		0	1: US	37	44	1
1929		No	2: Normal	Non-Hispanic White		0:No		No	5:Partial college		F	4: Normal Birth Weight	0:No		>1	0:No	0:No	0:No	0:No	0:No	0:No	0:No	0:No	0:No	0:No	0:No	0:No	0:No	1:Yes	Other	Complex	21	1: US	35	47	0
1930		No	1: Underweight	Non-Hispanic White		0:No		No	5:Partial college		M	4: Normal Birth Weight	0:No		>1	0:No	0:No	0:No	0:No	0:No	0:No	0:No	0:No	0:No	0:No	0:No	0:No	0:No	0:No	LVOT	Aortic stenosis	8	1: US	27	26	0
1931	No	No	3: Overweight	Non-Hispanic White	No	0:No	>=2	No	4:High school		F	4: Normal Birth Weight	0:No	Yes	<=1														0:No	CTD	Tetralogy of Fallot	0	1: US	35	37	0
1932	Yes	No	2: Normal	Non-Hispanic Other	No	0:No	1	No	6:At least college degree		M	3: Low Birth Weight	0:No	No	<=1														1:Yes	Other	Other	0	1: US	33	47	0
1933	Yes	No	1: Underweight	Non-Hispanic White	No	0:No	1	No	4:High school		M	4: Normal Birth Weight	0:No	No	<=1														0:No	CTD	Double outlet right ventricle	0	1: US	23	24	0
1934		No	2: Normal	Non-Hispanic White		0:No		No	6:At least college degree		M	4: Normal Birth Weight	0:No		>1		0:No	0:No	0:No	0:No	0:No	0:No	0:No	0:No	0:No	0:No	0:No	0:No	0:No	CTD	Ventricular septal defect	3	1: US	27	34	0
1935	No	No	2: Normal	Non-Hispanic White	No	0:No	>=2	No	5:Partial college		F	4: Normal Birth Weight	0:No	No	<=1														0:No	RVOT	Pulmonary valve stenosis	0	1: US	31	37	0
1936		No	2: Normal	Hispanic		0:No		No	3:Less than High School		F		0:No		>1	0:No	0:No	0:No	0:No	0:No	0:No	0:No	0:No	0:No	0:No	0:No	0:No	0:No	0:No	LVOT	Coarctation of the aorta	15	1: US	29	31	0
1937		No	4: Obese	Hispanic		0:No		No	3:Less than High School		F	3: Low Birth Weight	0:No		>1		0:No	0:No	0:No	0:No	0:No	0:No	0:No	0:No	0:No	0:No	0:No	0:No	0:No	RVOT	Pulmonary valve atresia	2	1: US	23	24	0
1938		Yes	2: Normal	Non-Hispanic White		0:No		No	8:Educated in the UK		M	4: Normal Birth Weight	0:No		>1	0:No	1:Yes	1:Yes	1:Yes	1:Yes	0:No	0:No	1:Yes	1:Yes	0:No	0:No	0:No	0:No	1:Yes	CTD	Double outlet right ventricle	11	2: UK	29	33	0
1939		No	2: Normal	Non-Hispanic White		0:No		No	8:Educated in the UK		F	4: Normal Birth Weight	0:No		>1	0:No	0:No	0:No	0:No	0:No	0:No	0:No	0:No	0:No	0:No	0:No	0:No	0:No	1:Yes	RVOT	Tricuspid valve atresia	7	2: UK	30	27	0
1940	No	No	3: Overweight	Non-Hispanic Black	No	0:No	>=2	No			F	4: Normal Birth Weight	0:No	No	<=1														0:No	Lat	Heterotaxy	0	2: UK	39	46	0
1941	No	No	2: Normal	Non-Hispanic White	No	0:No	1	No	8:Educated in the UK	VACTERL	M	4: Normal Birth Weight	0:No	No	<=1														1:Yes	CTD		0	2: UK	25	27	1
1942		No	4: Obese	Non-Hispanic White		0:No		No	6:At least college degree		F	4: Normal Birth Weight	0:No		>1	0:No	0:No	0:No	0:No	0:No	0:No	0:No	0:No	0:No	0:No	0:No	0:No	0:No	0:No	AVCD	Transitional AVCD	9	1: US	37	35	0
1943		Yes	3: Overweight	Non-Hispanic White		0:No		No	8:Educated in the UK		M	4: Normal Birth Weight	0:No		>1	0:No	1:Yes	0:No	0:No	0:No	0:No	0:No	0:No	1:Yes	1:Yes	0:No	1:Yes	0:No	0:No	CTD	Tetralogy of Fallot	13	2: UK	25	33	0
1944	Yes	No	4: Obese	Non-Hispanic White	No	0:No	>=2	No	5:Partial college		M	4: Normal Birth Weight	0:No	No	<=1														0:No	CTD	D-transposition of the great arteries	0	1: US	29	28	0
1945		No	3: Overweight	Non-Hispanic White		0:No		No	8:Educated in the UK		M	4: Normal Birth Weight	0:No		>1	0:No	0:No	0:No	0:No	0:No	0:No	0:No	0:No	0:No	0:No	0:No	0:No	0:No	0:No	LVOT	Coarctation of the aorta	10	2: UK	23	23	0
1946	Yes	No	4: Obese	Non-Hispanic White	No	0:No	>=2	No	8:Educated in the UK		M	4: Normal Birth Weight	0:No	No	<=1														0:No	CTD	Tetralogy of Fallot	0	2: UK	39	41	0
1947		No		Hispanic							M				>1	0:No	0:No	0:No	0:No	0:No	0:No	1:Yes	0:No	0:No	0:No	0:No	0:No	0:No	1:Yes	LVOT	Coarctation of the aorta	6	1: US		29	0
1948		No	2: Normal	Hispanic		0:No		No	3:Less than High School		F		1:Yes		>1	1:Yes	0:No	0:No	0:No	0:No	0:No	0:No	0:No	0:No	0:No	0:No	0:No	0:No	0:No	LVOT	Bicuspid aortic valve, non-stenotic	9	1: US	28	30	0
1949	Yes	No	3: Overweight	Hispanic	No	0:No	>=2	No	4:High school		F	4: Normal Birth Weight	0:No	No	<=1														1:Yes	Lat	Heterotaxy	0	1: US	35	26	0
1950		Yes	2: Normal	Hispanic		0:No		No	5:Partial college		M	4: Normal Birth Weight	0:No		>1	0:No	0:No	1:Yes	1:Yes	1:Yes	0:No	1:Yes	0:No	0:No	0:No	0:No	0:No	0:No	1:Yes	LVOT	Hypoplastic left heart syndrome	17	1: US	35	31	0
1951		No	2: Normal	Non-Hispanic White		0:No		No	5:Partial college		M	4: Normal Birth Weight	0:No		>1	0:No	0:No	0:No	0:No	0:No	0:No	0:No	0:No	0:No	0:No	0:No	0:No	0:No	1:Yes	LVOT	Aortic stenosis	20	1: US	28	30	0
1952		No	4: Obese	Non-Hispanic White		0:No		No	5:Partial college		F	4: Normal Birth Weight	1:Yes		>1		0:No	0:No	0:No	0:No	0:No	0:No	0:No	0:No	0:No	0:No	0:No	0:No	0:No	CTD	Aortic arch anomaly	3	1: US	34	35	0
1953		No	2: Normal	Non-Hispanic White		0:No		No	4:High school		F	4: Normal Birth Weight	0:No		>1	0:No	0:No	0:No	0:No	0:No	0:No	0:No	0:No	0:No	0:No	0:No	0:No	0:No	0:No	CTD	Tetralogy of Fallot	64	1: US	31	32	0
1954		No	2: Normal	Non-Hispanic White		0:No		No	6:At least college degree		F	4: Normal Birth Weight	0:No		>1	0:No	0:No	0:No	0:No	0:No	0:No	0:No	0:No	0:No	0:No	0:No	0:No	0:No	0:No	CTD	Tetralogy of Fallot	46	1: US	23	24	0
1955		No	2: Normal	Non-Hispanic White		0:No		No	6:At least college degree		M	4: Normal Birth Weight	0:No		>1		0:No	0:No	0:No	0:No	0:No	0:No	0:No	0:No	0:No	0:No	0:No	0:No	1:Yes	Lat	Heterotaxy	4	1: US	24	28	0
1956		No	1: Underweight	Non-Hispanic White		0:No		Yes	6:At least college degree		F	5: High Birth Weight	0:No		>1	0:No	0:No	0:No	0:No	0:No	0:No	0:No	0:No	0:No	0:No	0:No	0:No	0:No	0:No	CTD	Tetralogy of Fallot	11	3: Other	25	34	0
1957		No	3: Overweight	Hispanic		0:No		No	5:Partial college		F	4: Normal Birth Weight	0:No		>1		0:No	0:No	0:No	0:No	0:No	0:No	0:No	0:No	0:No	0:No	0:No	0:No	0:No	CTD	Tetralogy of Fallot	3	1: US	33	33	0
1958	Yes	No	2: Normal	Non-Hispanic White	No	0:No	1	No	6:At least college degree		F	4: Normal Birth Weight	0:No	No	<=1														0:No	LVOT	Hypoplastic left heart syndrome	0	1: US	30	30	0
1959	No	No	2: Normal	Non-Hispanic White	No	0:No	>=2	No	6:At least college degree		F	5: High Birth Weight	0:No	No	<=1														1:Yes	CTD	CTD - Other	0	1: US	32	46	0
1960	Yes	No	2: Normal	Non-Hispanic White	No	0:No	1	No	8:Educated in the UK		F	3: Low Birth Weight	0:No	No	<=1														0:No	CTD	Tetralogy of Fallot	0	2: UK	31	35	0
1961	No	No	2: Normal	Non-Hispanic Black	No	0:No	1	No			F	4: Normal Birth Weight	0:No	No	<=1														0:No	CTD	Tetralogy of Fallot	0	3: Other	25	40	0
1962		Yes	2: Normal	Non-Hispanic White		0:No		No	8:Educated in the UK	Trisomy 21	M	4: Normal Birth Weight	0:No		>1	0:No	0:No	1:Yes	1:Yes	1:Yes	0:No	1:Yes	0:No	0:No	0:No	0:No	0:No	0:No	1:Yes	AVCD		9	2: UK	34	36	1
1963	Yes	No		Non-Hispanic White	No	0:No	>=2	No	5:Partial college		F	4: Normal Birth Weight	0:No	No	<=1														1:Yes	Lat	Heterotaxy	0	1: US	27	25	0
1964		No	2: Normal	Non-Hispanic White		0:No		No	8:Educated in the UK		M	5: High Birth Weight	0:No		>1		0:No	0:No	0:No	0:No	0:No	0:No	0:No	0:No	0:No	0:No	0:No	0:No	0:No	CTD	Ventricular septal defect	3	2: UK	31	29	0
1965	Yes	No	2: Normal	Non-Hispanic White	No	0:No	1	No	8:Educated in the UK		M	4: Normal Birth Weight	0:No	No	<=1														0:No	RVOT	Pulmonary valve atresia	0	2: UK	30	32	0
1966		No	2: Normal	Non-Hispanic White		0:No		No	6:At least college degree		F	4: Normal Birth Weight	0:No		>1		0:No	0:No	0:No	0:No	0:No	0:No	0:No	0:No	0:No	0:No	0:No	0:No	1:Yes	CTD	Tetralogy of Fallot	1	1: US	28	31	0
1967		No	3: Overweight	Non-Hispanic White		0:No		No	6:At least college degree		M	4: Normal Birth Weight	0:No		>1	0:No	0:No	0:No	0:No	0:No	0:No	0:No	0:No	0:No	0:No	0:No	0:No	0:No	1:Yes	CTD	Double outlet right ventricle	13	1: US	37	37	0
1968	Yes	No	2: Normal	Non-Hispanic Asian	No	0:No	>=2	No	6:At least college degree		F	4: Normal Birth Weight	0:No	No	<=1														0:No	CTD	Double outlet right ventricle	0	1: US	32	34	0
1969		No	2: Normal	Non-Hispanic White		0:No		No	6:At least college degree		M	4: Normal Birth Weight	0:No		>1		0:No	0:No	0:No	0:No	0:No	0:No	0:No	0:No	0:No	0:No	0:No	0:No	1:Yes	ASD	Sinus venosus ASD	1	1: US	31	33	0
1970	No	No	4: Obese	Non-Hispanic White	Yes	0:No	>=2	No	4:High school		F	4: Normal Birth Weight	0:No	Yes	<=1														0:No	CTD	CTD - Other	0	1: US	28	28	0
1971	Yes	No	3: Overweight	Hispanic	No	0:No	1	No	6:At least college degree	Trisomy 21	F	4: Normal Birth Weight	0:No	No	<=1														1:Yes	CTD		0	1: US	36	38	1
1972	Yes	No	2: Normal	Non-Hispanic White	No	0:No	>=2	No	3:Less than High School		F	3: Low Birth Weight	0:No	No	<=1														0:No	CTD	Tetralogy of Fallot	0	1: US	19	21	0
1973	Yes	No	2: Normal	Non-Hispanic White	No	0:No	1	No	6:At least college degree		M	4: Normal Birth Weight	0:No	No	<=1														1:Yes	RVOT	Pulmonary valve stenosis	0	1: US	30	32	0
1974	Yes	No	3: Overweight	Hispanic	No	0:No	>=2	No	4:High school		M	4: Normal Birth Weight	0:No	No	<=1														0:No	Other	Ebstein/abnormal TV	0	1: US	42	39	0
1975		No		Non-Hispanic White					4:High school	Ehlers Danlos	M				>1	1:Yes	0:No	0:No	0:No	0:No	0:No	0:No	0:No	0:No	0:No	0:No	0:No	1:Yes	1:Yes	CTD		56	1: US	30	32	1
1976		No	3: Overweight	Non-Hispanic White		0:No		No	6:At least college degree		F	4: Normal Birth Weight	0:No		>1	0:No	0:No	0:No	0:No	0:No	0:No	0:No	0:No	0:No	0:No	0:No	0:No	0:No	0:No	LVOT	Hypoplastic left heart syndrome	6	1: US	29	29	0
1977	No	No	4: Obese	Non-Hispanic White	No	0:No	>=2	No	6:At least college degree		F	4: Normal Birth Weight	0:No	No	<=1														0:No	RVOT	Pulmonary valve atresia	0	1: US	30	44	0
1978		Yes	2: Normal	Non-Hispanic White		0:No		No	8:Educated in the UK		M	4: Normal Birth Weight	0:No		>1	0:No	0:No	0:No	1:Yes	0:No	0:No	0:No	0:No	0:No	0:No	0:No	0:No	0:No	0:No	CTD	D-transposition of the great arteries	12	2: UK	29	31	0
1979		Yes	2: Normal	Non-Hispanic White		0:No		No	8:Educated in the UK	Trisomy 21	F	3: Low Birth Weight	0:No		>1	0:No	0:No	1:Yes	1:Yes	1:Yes	0:No	0:No	0:No	0:No	0:No	0:No	0:No	0:No	1:Yes	CTD		8	2: UK	43	34	1
1980	Yes	No	4: Obese	Non-Hispanic White	No	0:No	>=2	No	8:Educated in the UK		F	4: Normal Birth Weight	0:No	No	<=1														0:No	LVOT	Hypoplastic left heart syndrome	0	2: UK	39	42	0
1981		No	2: Normal	Non-Hispanic White		0:No		No	6:At least college degree		M	5: High Birth Weight	0:No		>1	0:No	0:No	0:No	0:No	0:No	0:No	0:No	0:No	0:No	0:No	0:No	0:No	0:No	0:No	CTD	D-transposition of the great arteries	31	1: US	35	36	0
1982		Yes		Non-Hispanic White		0:No		No	4:High school		M				>1	1:Yes	0:No		1:Yes	0:No	0:No	1:Yes	0:No	0:No	0:No	0:No	0:No	0:No	0:No	CTD	D-transposition of the great arteries	31	1: US	23	24	0
1983	No	No	4: Obese	Non-Hispanic Black	No	0:No	1	No	5:Partial college	DGS/VCFS/22q11.2 deletion	M	4: Normal Birth Weight	1:Yes	No	<=1														1:Yes	ASD		0	1: US	36	30	1
1984		Yes	2: Normal	Non-Hispanic White		0:No		No	6:At least college degree		F	4: Normal Birth Weight	0:No		>1	1:Yes	0:No	0:No	1:Yes	0:No	0:No	0:No	0:No	0:No	0:No	0:No	0:No	0:No	0:No	Lat	Heterotaxy	22	1: US	33	39	0
1985		No	2: Normal	Non-Hispanic White		0:No		No	6:At least college degree		M	4: Normal Birth Weight	0:No		>1	0:No	0:No	0:No	0:No	0:No	0:No	0:No	0:No	0:No	0:No	0:No	0:No	0:No	1:Yes	Lat	Heterotaxy	8	1: US	21	23	0
1986		No	2: Normal	Non-Hispanic White		0:No		No	5:Partial college		M	4: Normal Birth Weight	0:No		>1		0:No	0:No	0:No	0:No	0:No	1:Yes	0:No	0:No	0:No	0:No	0:No	0:No	0:No	CTD	Tetralogy of Fallot	1	1: US	34	45	0
1987	No	No	2: Normal	Non-Hispanic Other	No	0:No	>=2	No	5:Partial college		M	4: Normal Birth Weight	0:No	No	<=1														1:Yes	CTD	Ventricular septal defect	0	1: US	31	41	0
1988	Yes	No	2: Normal	Hispanic	No	0:No	>=2	No	3:Less than High School	Trisomy 21	F	4: Normal Birth Weight	1:Yes	No	<=1														1:Yes	AVCD		0	1: US	41	39	1
1989		No	2: Normal	Non-Hispanic White		0:No		No	6:At least college degree		F	4: Normal Birth Weight	0:No		>1		0:No	0:No	0:No	0:No	0:No	0:No	0:No	0:No	0:No	0:No	0:No	0:No	0:No	Lat	Heterotaxy	4	1: US	24	24	0
1990	Yes	No	4: Obese	Hispanic	No	0:No	>=2	Yes	4:High school		F	4: Normal Birth Weight	1:Yes	No	<=1														1:Yes	CTD	Ventricular septal defect	0	1: US	26	32	0
1991	Yes	No	4: Obese	Non-Hispanic White	No	0:No	1	No	5:Partial college		M	4: Normal Birth Weight	0:No	Yes	<=1														1:Yes	Lat	Heterotaxy	0	1: US	33	34	0
1992		No	2: Normal	Non-Hispanic White		0:No		No	3:Less than High School		F	3: Low Birth Weight	0:No		>1	0:No	0:No	0:No	0:No	0:No	0:No	0:No	0:No	1:Yes	0:No	1:Yes	1:Yes	0:No	0:No	CTD	Ventricular septal defect	25	1: US	20	22	0
1993		No	3: Overweight	Hispanic		0:No		No	3:Less than High School		M	4: Normal Birth Weight	0:No		>1	0:No	0:No	0:No	0:No	0:No	0:No	0:No	0:No	0:No	0:No	0:No	0:No	0:No	1:Yes	CTD	Ventricular septal defect	6	1: US	22	42	0
1994	Yes	No	2: Normal	Non-Hispanic White	No	0:No	>=2	No	6:At least college degree		M	3: Low Birth Weight	0:No	No	<=1														1:Yes	CTD	Tetralogy of Fallot	0	1: US	37	47	0
1995	No	No	2: Normal	Non-Hispanic White	No	0:No	>=2	No	6:At least college degree		F	4: Normal Birth Weight	0:No	No	<=1														0:No	CTD	CTD - Other	0	1: US	32	31	0
1996		No	2: Normal	Non-Hispanic White		0:No		No	6:At least college degree		M	4: Normal Birth Weight	0:No		>1	0:No	0:No	0:No	0:No	0:No	0:No	0:No	0:No	0:No	0:No	0:No	0:No	0:No	0:No	CTD	D-transposition of the great arteries	15	3: Other	30	31	0
1997		No	2: Normal	Non-Hispanic White		0:No		No	4:High school		M	4: Normal Birth Weight	0:No		>1	0:No	0:No	0:No	0:No	0:No	0:No	0:No	0:No	0:No	0:No	0:No	0:No	0:No	0:No	ASD	Secundum ASD	6	1: US	32	33	0
1998		No	3: Overweight	Non-Hispanic White		0:No		No	4:High school		F	4: Normal Birth Weight	0:No		>1		0:No	0:No	0:No	0:No	0:No	0:No	0:No	0:No	0:No	0:No	0:No	0:No	0:No	ASD	Secundum ASD	3	1: US	30	31	0
1999	Yes	No	4: Obese	Non-Hispanic Black	No	0:No	>=2	No	6:At least college degree		M	5: High Birth Weight	1:Yes	No	<=1														1:Yes	LVOT	LVOT - Other	0	1: US	31	31	0
[truncated: 7,728 more rows]
